# Supplementary material for: The mediating roles of academic self-efficacy and learning interest in the relationship between teaching style and math behavior engagement among junior high school students in China
Source: PLoS One. 2024 Oct 14;19(10):e0311959. doi: 10.1371/journal.pone.0311959 (PMC11472941; doi:10.1371/journal.pone.0311959)
Supplement: S1 File — (XLSX) [file pone.0311959.s001.xlsx]

## Sheet: data
ID	Gender	Grade	Location	TGender	HLS1	HLS2	HLS3	HLS4	HLS5	HLS6	HLS	RLS1	RLS2	RLS3	RLS4	RLS5	RLS	CSS1	CSS2	CSS3	CSS4	CSS	IES1	IES2	IES3	IES	SLA1	SLA2	SLA3	SLA4	SLA5	SLA6	SLA7	SLA8	SLA9	SLA10	SLA11	SLA	SLB1	SLB2	SLB3	SLB4	SLB5	SLB6	SLB7	SLB8	SLB9	SLB10	SLB11
1	2	1	2	1	4	5	5	4	5	5	4.66667	5	5	5	5	5	5	5	5	5	4	4.75	4	5	5	4.66667	4	4	4	4	4	4	2	4	4	4	4	3.81818	4	5	4	4	5	5	4	5	5	5	4
2	1	3	2	2	4	4	4	4	4	2	3.66667	4	3	2	5	1	3	5	5	5	5	5	3	3	5	3.66667	2	1	1	1	3	1	2	3	2	1	1	1.63636	4	4	4	5	4	4	4	4	4	4	4
3	1	3	1	1	5	5	5	5	5	5	5	5	5	5	4	5	4.8	3	4	5	4	4	5	5	5	5	5	5	5	4	5	4	5	4	5	5	5	4.72727	5	5	5	5	5	5	5	5	5	5	5
4	1	3	1	2	4	4	5	4	5	5	4.5	5	5	5	4	5	4.8	4	4	4	4	4	5	5	4	4.66667	4	3	5	1	5	3	2	1	5	3	5	3.36364	1	2	2	1	2	1	2	2	2	1	2
5	1	1	1	1	3	3	5	5	5	4	4.16667	5	5	5	5	5	5	3	2	2	2	2.25	5	5	2	4	4	2	4	4	1	3	1	2	4	3	5	3	1	3	1	3	1	2	3	2	3	3	1
6	1	3	1	2	5	4	5	4	5	4	4.5	5	5	5	4	5	4.8	5	5	5	5	5	1	1	1	1	3	3	3	3	3	2	3	3	3	3	2	2.81818	2	2	3	2	2	3	2	2	2	2	3
7	1	2	2	1	4	4	5	4	4	4	4.16667	5	4	5	4	5	4.6	5	3	5	4	4.25	3	4	3	3.33333	3	3	1	2	1	2	4	2	2	4	3	2.45455	2	3	3	4	3	3	3	3	3	3	3
8	1	2	1	2	3	3	4	4	4	4	3.66667	5	5	5	3	5	4.6	5	5	5	5	5	5	5	5	5	4	5	5	4	4	4	5	4	5	4	4	4.36364	4	4	4	4	4	4	4	4	3	5	4
9	1	2	1	1	4	4	3	4	4	4	3.83333	5	5	5	5	5	5	5	5	5	5	5	5	5	5	5	5	5	4	5	4	4	4	5	5	4	5	4.54545	3	4	4	3	3	2	3	4	4	4	2
10	2	3	1	1	5	5	5	5	5	5	5	5	5	5	5	5	5	5	5	5	5	5	5	3	5	4.33333	4	4	4	4	4	1	4	4	4	4	4	3.72727	1	4	4	4	4	4	4	2	4	4	4
11	2	3	2	2	5	5	3	5	3	4	4.16667	5	5	4	5	4	4.6	5	3	2	2	3	1	3	1	1.66667	3	3	3	3	3	3	3	3	3	3	2	2.90909	3	3	2	4	4	2	4	2	3	2	5
12	2	1	2	1	3	4	5	4	4	4	4	5	5	5	5	5	5	4	4	4	4	4	1	1	1	1	4	4	4	4	3	3	3	4	4	3	4	3.63636	4	4	5	1	5	3	4	1	3	1	3
13	1	2	1	1	3	4	5	2	3	2	3.16667	2	2	3	2	2	2.2	4	4	4	4	4	3	2	3	2.66667	2	1	1	1	3	1	2	3	2	1	1	1.63636	3	3	3	4	3	3	3	3	3	3	3
14	2	1	2	1	4	4	4	5	4	5	4.33333	2	3	3	4	3	3	3	3	3	3	3	2	4	3	3	3	4	4	3	4	3	4	4	4	4	3	3.63636	4	3	2	3	1	3	3	2	4	4	4
15	1	2	1	1	2	1	2	2	2	1	1.66667	5	5	5	5	5	5	2	3	3	3	2.75	2	2	3	2.33333	3	1	2	3	5	2	2	5	3	3	2	2.81818	3	3	3	3	3	3	3	3	3	3	3
16	1	2	2	1	5	5	3	5	5	3	4.33333	4	4	4	4	4	4	5	5	5	5	5	3	4	1	2.66667	4	4	4	4	4	4	4	4	4	4	4	4	5	4	5	4	4	5	5	4	5	5	4
17	2	1	1	1	4	3	3	4	4	3	3.5	5	5	5	5	5	5	4	2	3	3	3	5	5	5	5	3	4	4	4	4	3	4	4	4	3	4	3.72727	3	3	3	4	3	3	3	3	3	3	3
18	2	1	2	2	5	5	5	5	5	5	5	3	4	1	4	5	3.4	4	4	4	4	4	4	4	3	3.66667	4	3	3	4	4	1	4	1	3	2	1	2.72727	2	2	2	4	2	3	1	2	1	2	1
19	1	2	2	2	3	3	5	2	5	3	3.5	3	1	4	2	4	2.8	4	4	4	4	4	5	2	3	3.33333	3	3	3	2	3	3	3	3	2	3	3	2.81818	4	4	3	3	3	3	3	4	3	3	4
20	1	3	1	1	5	3	3	2	3	5	3.5	4	2	5	5	4	4	4	3	2	4	3.25	1	5	3	3	3	3	3	3	3	2	2	3	3	3	2	2.72727	4	4	4	3	4	4	2	4	2	4	4
21	1	1	1	1	3	5	4	3	5	5	4.16667	5	5	5	5	5	5	3	5	3	5	4	4	4	5	4.33333	4	2	2	4	5	1	4	5	2	3	5	3.36364	3	3	3	3	3	3	3	3	3	3	3
22	1	2	2	1	4	4	4	4	4	2	3.66667	3	3	3	3	3	3	4	5	4	5	4.5	5	5	5	5	3	4	1	1	2	2	3	2	3	2	3	2.36364	1	3	4	4	1	1	1	4	2	2	3
23	1	3	1	1	1	2	2	1	1	2	1.5	1	1	1	1	1	1	1	1	1	1	1	5	5	5	5	2	2	1	1	1	1	1	1	1	1	1	1.18182	3	1	1	1	2	1	3	3	3	1	3
24	1	2	1	2	3	2	3	3	2	1	2.33333	3	5	5	4	5	4.4	4	3	2	3	3	4	2	3	3	1	1	2	1	1	1	1	1	1	1	1	1.09091	1	1	1	1	1	1	1	1	1	1	1
25	1	1	2	1	1	5	5	5	5	5	4.33333	3	3	3	3	3	3	3	4	4	5	4	4	4	4	4	2	3	4	3	3	3	3	3	3	3	3	3	2	3	3	3	3	2	3	2	3	3	2
26	1	1	1	1	4	5	5	5	5	5	4.83333	3	4	4	4	4	3.8	2	3	4	3	3	4	3	4	3.66667	4	3	3	3	3	2	3	3	2	3	2	2.81818	2	2	2	2	2	2	2	2	2	1	2
27	2	2	2	1	3	2	2	2	2	2	2.16667	5	5	5	5	2	4.4	3	5	4	2	3.5	2	3	3	2.66667	1	3	3	2	1	3	2	1	1	3	4	2.18182	2	2	1	4	1	3	1	2	1	1	3
28	1	3	1	1	4	5	4	5	4	3	4.16667	3	3	3	3	3	3	4	4	4	4	4	3	5	5	4.33333	4	4	4	4	2	2	1	3	1	4	1	2.72727	2	1	4	2	3	2	1	2	4	5	3
29	1	3	1	1	5	5	5	5	5	5	5	4	5	4	5	5	4.6	4	5	5	3	4.25	5	5	5	5	3	3	4	4	3	3	3	3	3	3	3	3.18182	4	4	3	5	4	4	4	3	3	3	4
30	1	2	2	1	4	4	4	4	4	4	4	4	4	5	4	5	4.4	4	5	4	5	4.5	4	4	5	4.33333	5	4	4	4	4	4	4	4	3	4	3	3.90909	3	3	3	3	3	3	3	3	3	3	3
31	2	1	1	1	5	5	5	3	5	5	4.66667	5	5	4	5	3	4.4	5	5	5	4	4.75	5	4	5	4.66667	5	5	5	5	4	5	4	5	4	5	5	4.72727	4	4	5	4	4	4	5	5	4	5	5
32	2	2	1	1	1	1	2	1	1	1	1.16667	5	5	5	5	5	5	5	5	5	5	5	5	5	5	5	2	1	1	1	1	1	1	1	1	1	1	1.09091	3	1	1	1	2	1	3	3	3	1	3
33	2	3	2	2	4	4	4	4	4	4	4	4	5	4	5	5	4.6	3	4	4	5	4	3	4	4	3.66667	4	4	4	4	3	3	3	4	3	4	4	3.63636	4	4	4	4	4	4	4	4	4	4	4
34	2	3	1	2	5	4	4	4	4	4	4.16667	5	5	3	5	4	4.4	4	4	5	3	4	5	5	3	4.33333	1	1	2	4	1	1	1	1	3	1	3	1.72727	1	1	1	1	1	1	1	1	1	1	1
35	2	1	1	1	5	5	5	5	5	5	5	4	3	4	4	4	3.8	3	1	3	2	2.25	4	4	4	4	1	1	1	1	1	2	1	1	1	1	1	1.09091	3	2	1	3	2	1	3	2	3	1	4
36	1	3	1	1	4	4	5	4	4	5	4.33333	5	5	4	5	5	4.8	4	4	4	4	4	4	4	4	4	4	4	3	4	4	4	4	4	4	4	4	3.90909	4	4	4	4	4	4	4	4	4	4	4
37	1	3	2	2	1	2	4	2	1	1	1.83333	2	2	1	1	1	1.4	1	1	1	1	1	1	1	1	1	1	1	2	1	1	1	1	1	1	1	1	1.09091	2	3	3	1	2	3	1	4	1	3	2
38	1	3	2	1	4	1	3	2	2	5	2.83333	4	5	5	3	4	4.2	1	3	2	1	1.75	2	2	2	2	4	2	4	4	4	4	4	4	4	3	3	3.63636	4	4	4	5	4	3	4	4	4	4	4
39	2	2	1	1	3	2	3	3	2	1	2.33333	5	5	5	4	5	4.8	4	5	5	5	4.75	4	5	4	4.33333	1	4	4	4	5	3	5	4	5	4	3	3.81818	5	4	5	5	5	5	5	5	5	5	4
40	1	2	1	2	5	5	4	4	5	4	4.5	4	3	4	4	3	3.6	4	3	3	4	3.5	4	3	2	3	4	4	3	3	4	4	3	3	4	4	3	3.54545	3	4	3	3	4	4	4	3	4	4	4
41	2	1	2	2	3	4	4	4	4	3	3.66667	1	5	3	4	5	3.6	4	4	3	4	3.75	5	5	2	4	2	4	2	3	3	2	4	2	3	2	3	2.72727	2	3	3	2	2	3	3	3	2	2	2
42	2	1	1	2	5	5	5	5	5	5	5	4	4	4	5	5	4.4	1	5	2	3	2.75	5	3	5	4.33333	4	2	4	4	4	3	4	4	4	4	4	3.72727	5	4	4	4	4	5	5	4	4	5	4
43	1	2	1	2	4	3	4	3	4	3	3.5	3	5	4	5	4	4.2	4	3	2	3	3	4	4	3	3.66667	4	2	3	3	4	1	3	4	3	2	3	2.90909	3	5	5	5	5	5	5	4	5	5	5
44	2	3	1	1	1	2	2	2	1	2	1.66667	1	2	2	1	4	2	5	3	4	3	3.75	2	3	2	2.33333	1	2	2	2	1	1	1	1	2	2	2	1.54545	2	2	2	2	2	2	2	2	2	2	2
45	2	1	1	2	5	5	5	5	5	5	5	4	3	4	4	4	3.8	4	4	4	3	3.75	3	3	3	3	1	1	1	1	1	2	1	1	1	1	1	1.09091	3	2	1	3	2	1	3	2	3	1	4
46	2	2	1	1	1	2	4	2	1	1	1.83333	2	3	2	2	3	2.4	2	2	3	2	2.25	1	1	1	1	4	2	2	3	3	1	3	1	2	1	1	2.09091	1	1	1	3	1	2	1	1	1	1	1
47	1	3	1	1	5	5	5	3	5	5	4.66667	4	4	4	4	4	4	4	4	4	2	3.5	5	3	3	3.66667	3	2	2	3	3	3	3	3	3	3	3	2.81818	4	4	3	3	3	3	4	3	3	4	4
48	1	2	1	1	4	2	4	5	4	5	4	4	4	4	4	4	4	5	4	3	5	4.25	4	5	5	4.66667	5	5	4	3	3	1	3	5	3	3	4	3.54545	2	2	1	2	2	3	1	1	2	4	1
49	1	3	1	1	4	4	4	4	4	4	4	3	4	3	3	4	3.4	3	4	4	4	3.75	4	3	4	3.66667	4	4	4	4	4	4	4	4	4	4	4	4	2	2	2	2	2	2	2	2	1	2	2
50	2	2	1	1	4	4	5	5	5	5	4.66667	5	5	5	5	5	5	5	5	5	5	5	5	5	5	5	5	5	5	5	5	5	5	5	5	5	5	5	5	5	5	5	5	5	5	5	5	5	5
51	1	2	1	1	4	4	4	4	4	4	4	5	5	5	5	5	5	5	5	4	5	4.75	5	5	4	4.66667	4	4	4	4	4	4	4	3	3	4	4	3.81818	1	2	1	2	3	3	1	2	4	4	2
52	1	2	1	2	4	4	4	4	4	4	4	4	4	4	4	1	3.4	4	5	4	4	4.25	5	5	2	4	4	4	5	5	5	4	5	4	5	4	4	4.45455	3	2	3	2	2	2	2	3	3	2	3
53	2	3	1	1	3	3	3	3	3	3	3	3	2	2	3	3	2.6	3	2	4	2	2.75	3	2	2	2.33333	1	2	2	2	1	1	1	1	2	2	2	1.54545	2	2	2	2	2	2	2	2	2	2	2
54	1	2	2	2	3	3	3	2	3	3	2.83333	2	3	4	2	3	2.8	2	2	3	1	2	3	3	4	3.33333	2	3	3	3	2	1	3	2	2	3	3	2.45455	1	1	1	1	1	1	1	1	1	1	1
55	2	1	1	1	4	3	4	3	4	3	3.5	4	4	4	3	4	3.8	5	3	5	4	4.25	5	5	3	4.33333	4	3	2	3	2	4	2	4	3	3	3	3	2	4	3	5	4	4	4	4	2	5	4
56	2	1	1	1	1	4	5	5	5	5	4.16667	5	5	5	4	5	4.8	4	3	4	2	3.25	4	4	5	4.33333	4	3	4	3	5	4	4	5	5	3	2	3.81818	2	3	4	4	3	4	3	1	3	2	3
57	1	3	1	1	3	4	4	2	4	4	3.5	4	4	3	3	3	3.4	3	3	3	3	3	4	3	3	3.33333	5	4	4	3	4	4	4	4	3	4	4	3.90909	1	3	3	2	3	2	2	3	3	3	3
58	1	2	1	1	4	4	3	4	4	3	3.66667	5	4	5	4	5	4.6	5	4	5	5	4.75	5	4	5	4.66667	4	3	3	1	4	4	2	4	2	4	4	3.18182	3	3	3	4	3	3	3	3	3	3	3
59	1	3	2	2	4	4	5	4	5	5	4.5	2	3	1	1	4	2.2	2	2	2	2	2	4	3	2	3	2	4	5	3	3	1	3	2	5	5	2	3.18182	4	4	1	3	1	3	1	2	3	1	1
60	1	1	1	1	4	4	4	3	3	4	3.66667	5	4	5	5	5	4.8	4	2	4	4	3.5	3	3	4	3.33333	4	4	5	5	5	4	4	5	5	5	5	4.63636	2	2	2	3	2	3	2	2	2	3	3
61	1	1	1	1	4	4	4	4	4	4	4	3	4	4	4	4	3.8	5	5	4	3	4.25	4	4	2	3.33333	2	1	2	2	2	2	2	2	2	2	2	1.90909	3	3	3	4	3	2	3	3	2	4	3
62	1	2	2	1	5	5	5	5	5	3	4.66667	5	5	5	5	5	5	5	5	5	5	5	5	5	5	5	4	4	3	4	4	4	3	4	4	4	4	3.81818	3	3	2	3	2	2	3	4	4	1	1
63	2	3	1	2	4	5	5	4	5	2	4.16667	4	4	4	4	4	4	3	3	4	2	3	4	4	3	3.66667	4	4	5	5	5	4	5	4	5	4	4	4.45455	3	2	3	2	2	2	2	3	3	2	3
64	1	1	2	2	4	5	5	5	3	5	4.5	5	5	5	5	5	5	3	4	5	5	4.25	4	4	4	4	5	5	3	5	5	5	5	5	5	5	2	4.54545	1	4	4	4	4	4	4	4	4	4	4
65	1	3	1	1	4	3	4	3	4	3	3.5	4	4	4	5	4	4.2	4	4	4	4	4	5	5	3	4.33333	4	3	3	3	3	2	3	3	3	3	3	3	3	3	3	5	3	3	4	4	4	3	2
66	1	3	2	1	5	5	5	5	5	5	5	5	5	5	5	5	5	5	5	5	5	5	5	4	5	4.66667	5	5	5	5	5	5	5	5	5	5	5	5	3	4	4	4	4	4	3	4	4	3	4
67	1	3	1	2	5	5	5	5	5	4	4.83333	4	4	5	4	5	4.4	5	5	5	5	5	5	4	5	4.66667	5	5	5	5	5	4	5	5	5	5	5	4.90909	3	4	4	4	4	4	4	4	4	4	4
68	1	3	2	1	5	5	5	5	5	5	5	5	5	5	5	5	5	5	5	5	5	5	5	5	5	5	3	3	1	3	3	1	3	3	3	3	3	2.63636	5	5	5	5	5	5	5	5	5	5	5
69	1	1	1	2	2	2	5	2	2	2	2.5	3	3	4	1	1	2.4	3	2	3	2	2.5	3	2	3	2.66667	4	5	3	3	1	1	3	4	4	2	4	3.09091	5	5	5	4	5	5	5	5	5	5	4
70	1	2	2	1	5	5	5	5	5	5	5	5	5	5	5	5	5	5	5	5	5	5	5	5	5	5	4	4	4	4	4	4	4	4	4	4	3	3.90909	5	3	3	3	5	4	4	4	4	2	3
71	2	1	1	1	5	5	5	5	5	5	5	5	5	5	5	5	5	5	4	5	5	4.75	3	2	3	2.66667	3	4	5	3	3	1	3	2	5	5	2	3.27273	4	4	4	3	3	4	4	3	3	1	4
72	2	1	1	1	4	4	3	4	3	5	3.83333	4	4	4	4	4	4	4	3	5	4	4	4	3	4	3.66667	2	2	2	2	4	1	2	1	1	2	2	1.90909	1	2	2	1	1	1	1	1	1	1	1
73	2	2	1	1	5	5	4	5	4	4	4.5	5	4	5	4	5	4.6	5	4	5	5	4.75	5	5	3	4.33333	2	5	5	5	5	4	5	5	5	5	2	4.36364	5	5	5	5	5	5	5	5	5	5	5
74	1	3	1	1	4	5	4	5	4	3	4.16667	3	3	3	3	3	3	3	4	4	3	3.5	5	1	5	3.66667	4	4	4	4	2	2	1	3	1	4	1	2.72727	1	1	4	5	1	3	4	5	3	1	4
75	1	1	2	1	3	3	3	4	4	3	3.33333	4	3	4	3	5	3.8	4	2	4	3	3.25	2	2	3	2.33333	3	3	3	3	3	1	3	3	3	3	3	2.81818	2	3	2	3	3	3	3	3	3	3	3
76	2	1	1	1	3	3	4	4	4	2	3.33333	3	2	2	4	2	2.6	3	3	1	3	2.5	3	3	1	2.33333	4	2	3	2	3	2	3	2	2	3	3	2.63636	4	4	3	4	4	4	4	4	4	4	4
77	2	3	2	2	5	5	5	5	5	5	5	5	5	5	5	5	5	5	5	5	5	5	5	5	5	5	4	3	4	4	4	4	4	3	3	3	3	3.54545	3	3	2	3	3	3	3	2	2	2	3
78	2	2	1	1	4	4	4	4	4	4	4	4	3	4	4	3	3.6	4	3	5	2	3.5	4	4	4	4	4	3	2	4	2	3	4	3	2	4	2	3	3	3	3	4	3	3	3	3	3	3	3
79	2	2	1	1	5	5	5	2	4	5	4.33333	5	5	5	5	5	5	5	5	5	5	5	5	5	5	5	4	3	4	4	3	4	4	4	4	3	4	3.72727	4	4	4	4	4	4	4	4	4	4	4
80	1	3	2	1	3	3	3	3	3	1	2.66667	3	2	5	3	3	3.2	2	2	2	2	2	2	3	2	2.33333	3	2	1	2	1	2	1	2	2	1	1	1.63636	1	1	1	2	2	3	3	1	3	2	1
81	1	1	1	1	2	2	3	3	3	2	2.5	2	2	3	3	3	2.6	3	3	2	2	2.5	1	2	3	2	4	3	3	4	4	3	3	4	4	3	3	3.45455	2	3	2	3	3	2	3	2	2	3	3
82	2	1	2	2	4	5	5	3	3	4	4	4	5	5	5	5	4.8	4	5	5	5	4.75	3	2	3	2.66667	5	4	4	5	4	5	4	5	4	5	3	4.36364	4	3	4	4	3	3	3	4	4	3	4
83	2	2	2	1	4	2	2	1	2	4	2.5	5	4	4	3	4	4	3	3	2	4	3	3	3	2	2.66667	4	4	4	3	4	3	4	4	3	4	4	3.72727	1	1	2	4	2	3	1	2	3	2	1
84	2	1	1	1	5	5	5	5	5	5	5	4	3	4	4	3	3.6	5	5	4	5	4.75	4	5	5	4.66667	4	4	4	4	4	2	4	3	4	4	4	3.72727	2	3	2	3	3	3	2	2	3	2	2
85	2	3	1	1	5	4	4	5	5	5	4.66667	5	5	5	5	4	4.8	5	4	4	5	4.5	4	5	5	4.66667	4	3	4	4	4	2	4	4	4	4	4	3.72727	3	3	3	3	3	3	3	3	3	3	3
86	2	2	1	1	5	5	5	5	5	2	4.5	5	4	5	3	4	4.2	5	5	5	5	5	5	5	5	5	1	4	2	5	3	3	5	3	3	1	3	3	3	3	3	3	2	2	3	3	3	3	3
87	1	1	1	1	5	5	5	5	4	4	4.66667	5	5	5	5	5	5	5	5	5	5	5	4	5	4	4.33333	4	4	4	4	4	3	4	4	4	3	4	3.81818	4	4	4	4	4	4	4	3	4	4	4
88	2	2	2	1	3	5	4	3	4	5	4	4	4	4	4	4	4	5	5	5	5	5	4	3	3	3.33333	4	4	4	3	4	4	3	4	4	3	4	3.72727	3	3	4	5	4	3	4	2	3	3	5
89	1	3	2	2	2	3	4	3	3	2	2.83333	3	3	3	3	3	3	3	3	3	3	3	5	5	5	5	3	3	3	2	2	3	3	2	3	3	3	2.72727	4	4	4	4	4	4	4	4	4	4	4
90	2	3	1	1	5	5	5	5	5	5	5	1	5	3	4	5	3.6	4	2	3	2	2.75	4	3	4	3.66667	2	2	2	2	2	2	2	2	2	2	2	2	5	5	4	4	5	4	4	5	4	5	4
91	1	2	2	1	5	5	3	4	5	5	4.5	5	5	3	5	5	4.6	4	5	4	5	4.5	5	3	4	4	5	4	2	4	4	4	4	4	4	4	4	3.90909	3	3	3	3	3	3	3	3	3	3	3
92	2	3	2	1	5	5	4	4	5	5	4.66667	5	2	3	3	4	3.4	5	5	5	5	5	1	1	1	1	3	3	3	3	2	1	3	2	3	2	1	2.36364	4	4	4	5	4	4	4	4	4	4	4
93	2	2	1	2	4	5	5	4	5	5	4.66667	4	4	4	4	4	4	4	3	4	4	3.75	4	2	2	2.66667	1	4	4	4	4	4	4	4	4	4	1	3.45455	2	1	3	5	2	3	5	3	5	5	3
94	1	1	2	2	5	5	5	5	5	5	5	5	3	5	5	5	4.6	5	4	5	4	4.5	5	5	5	5	4	4	4	4	4	3	4	4	4	3	4	3.81818	4	4	4	4	4	4	4	4	3	5	4
95	1	2	1	2	3	4	5	5	5	5	4.5	4	4	5	4	5	4.4	5	5	5	5	5	3	4	3	3.33333	5	5	5	4	5	5	5	5	5	5	4	4.81818	4	4	5	5	4	5	4	4	5	4	5
96	1	3	1	1	5	5	4	5	4	4	4.5	5	4	5	3	2	3.8	5	5	4	5	4.75	5	5	4	4.66667	3	3	4	4	3	3	3	3	3	3	3	3.18182	4	4	4	4	4	4	4	4	3	5	4
97	1	3	2	2	4	4	4	4	4	2	3.66667	5	5	5	5	5	5	5	2	3	2	3	2	5	4	3.66667	4	2	5	4	4	4	3	3	2	4	3	3.45455	4	4	4	4	4	4	4	2	4	4	4
98	1	3	1	1	5	5	5	5	5	5	5	5	5	5	5	5	5	2	5	4	4	3.75	5	5	4	4.66667	5	5	3	5	5	4	5	5	5	5	2	4.45455	1	4	4	4	4	4	4	4	4	4	4
99	2	3	2	1	5	4	4	4	4	3	4	3	3	1	1	1	1.8	2	3	4	3	3	4	4	3	3.66667	3	3	1	3	3	1	3	3	3	3	3	2.63636	2	3	3	3	3	3	1	1	2	1	1
100	1	3	1	1	5	5	5	5	5	5	5	4	4	4	4	4	4	5	5	5	5	5	2	4	4	3.33333	5	5	5	5	5	5	5	5	5	5	5	5	4	3	4	4	3	3	4	4	4	4	3
101	2	2	1	2	5	5	5	5	5	5	5	5	5	5	5	4	4.8	5	5	5	5	5	5	5	5	5	3	3	3	3	3	3	3	2	3	3	3	2.90909	3	4	4	3	4	4	3	3	4	4	3
102	2	2	2	1	3	5	5	5	5	5	4.66667	5	5	5	5	5	5	5	5	5	5	5	3	3	3	3	5	4	5	4	5	4	5	5	5	5	4	4.63636	3	3	2	2	3	3	3	3	3	3	3
103	2	1	1	1	5	5	5	5	5	5	5	5	5	5	5	5	5	5	5	5	5	5	3	2	3	2.66667	3	4	5	3	3	1	3	2	5	5	2	3.27273	3	4	2	4	1	4	2	3	4	1	2
104	2	3	1	2	4	3	4	3	4	3	3.5	1	3	1	1	3	1.8	5	5	5	5	5	4	5	5	4.66667	4	4	4	4	3	4	4	4	3	4	3	3.72727	1	3	3	3	3	3	3	3	3	3	3
105	1	2	1	1	2	2	2	2	1	2	1.83333	4	3	4	4	3	3.6	1	1	1	1	1	1	1	1	1	2	3	2	3	3	3	3	2	3	3	3	2.72727	2	2	2	2	2	2	2	2	2	2	2
106	2	2	2	1	4	3	3	3	3	4	3.33333	4	4	4	4	4	4	3	4	5	4	4	5	3	1	3	3	4	1	1	2	2	3	2	3	2	3	2.36364	1	3	4	4	1	1	1	4	2	2	3
107	1	2	2	1	5	4	5	2	3	5	4	5	5	5	5	5	5	5	5	5	5	5	2	3	2	2.33333	4	2	3	3	3	3	3	3	3	3	3	3	4	4	2	5	4	4	4	4	4	4	4
108	2	3	2	1	2	3	3	3	3	5	3.16667	2	2	3	2	3	2.4	4	4	3	3	3.5	4	4	3	3.66667	4	4	4	3	4	2	2	3	3	4	3	3.27273	1	1	1	1	1	1	1	1	2	1	1
109	1	1	2	1	4	4	3	4	4	4	3.83333	4	3	4	4	3	3.6	5	5	5	5	5	4	4	5	4.33333	5	4	4	4	3	2	4	4	4	4	4	3.81818	3	3	3	3	3	3	3	3	3	3	3
110	1	1	1	1	2	3	5	4	5	4	3.83333	5	5	3	4	4	4.2	3	3	4	3	3.25	3	4	4	3.66667	3	3	3	3	2	3	3	3	3	3	3	2.90909	5	5	4	5	5	5	5	5	5	5	5
111	1	1	2	1	4	4	4	4	4	4	4	4	3	4	4	3	3.6	5	4	2	3	3.5	4	5	2	3.66667	4	4	4	4	5	5	4	5	5	5	5	4.54545	2	3	2	2	2	3	2	3	2	3	2
112	1	3	1	1	5	4	5	4	4	5	4.5	4	5	5	5	4	4.6	5	5	5	4	4.75	5	5	4	4.66667	3	4	4	5	3	5	3	4	4	3	5	3.90909	3	3	4	3	3	4	3	4	3	4	3
113	1	1	2	2	5	4	5	4	3	3	4	5	5	5	5	5	5	5	5	5	5	5	5	3	2	3.33333	4	4	4	4	4	4	4	4	4	4	4	4	2	4	3	4	3	4	3	4	3	4	3
114	2	2	1	1	5	4	3	3	4	5	4	2	3	1	1	2	1.8	4	4	5	5	4.5	3	2	3	2.66667	3	2	4	1	2	4	1	3	2	3	3	2.54545	3	1	1	3	2	3	1	1	5	2	3
115	2	1	1	1	3	5	5	4	3	3	3.83333	5	5	5	5	5	5	3	5	3	4	3.75	5	5	5	5	4	4	3	3	4	3	4	3	4	4	3	3.54545	3	3	3	4	3	3	3	3	3	3	3
116	2	3	1	1	3	3	3	3	3	3	3	4	4	4	3	4	3.8	4	5	3	3	3.75	3	4	3	3.33333	5	5	5	5	5	5	5	5	5	5	5	5	4	4	5	5	5	4	5	5	5	5	5
117	1	3	1	2	4	3	2	3	2	4	3	3	3	3	3	3	3	3	3	3	3	3	4	4	2	3.33333	3	3	3	3	3	3	3	3	3	3	3	3	2	2	2	2	2	1	1	1	2	3	4
118	2	2	1	1	4	4	3	4	4	4	3.83333	3	4	5	5	5	4.4	5	3	5	4	4.25	4	5	4	4.33333	4	4	4	4	4	3	4	4	3	4	3	3.72727	2	2	3	5	4	4	4	4	4	1	3
119	2	1	1	2	5	3	5	5	5	5	4.66667	5	5	5	5	5	5	2	5	5	5	4.25	5	5	5	5	5	5	5	5	5	5	5	5	5	5	5	5	3	4	3	4	1	4	2	2	4	4	4
120	2	2	1	2	4	4	4	4	4	4	4	4	3	4	4	3	3.6	4	3	5	2	3.5	4	4	3	3.66667	3	4	4	4	4	3	3	3	3	3	3	3.36364	3	3	4	5	4	4	4	3	4	3	4
121	2	2	1	1	5	5	5	5	5	5	5	5	5	5	5	2	4.4	4	3	4	4	3.75	5	4	5	4.66667	4	4	4	3	4	4	4	4	3	4	4	3.81818	2	2	2	1	2	2	1	2	1	2	1
122	2	2	2	1	4	3	4	4	4	3	3.66667	5	5	5	5	5	5	4	4	4	4	4	2	4	4	3.33333	4	5	4	5	5	4	5	4	5	4	5	4.54545	4	3	4	3	3	4	4	4	4	3	4
123	1	1	1	2	5	4	4	5	5	4	4.5	4	4	5	4	3	4	2	2	2	2	2	4	4	3	3.66667	3	3	2	2	1	2	5	5	3	1	2	2.63636	1	3	1	2	1	3	2	2	1	3	2
124	1	1	1	2	4	5	3	4	4	3	3.83333	4	5	5	4	4	4.4	3	5	3	3	3.5	4	4	3	3.66667	3	3	3	3	3	2	3	3	3	3	3	2.90909	3	2	3	3	3	3	2	2	3	3	3
125	1	3	2	1	3	5	4	3	4	5	4	5	5	5	5	5	5	5	4	4	4	4.25	2	5	5	4	4	2	4	4	4	3	4	4	4	4	4	3.72727	4	4	4	3	4	4	4	4	4	4	4
126	2	3	1	2	3	3	3	3	3	3	3	4	4	4	3	4	3.8	4	4	5	5	4.5	3	4	3	3.33333	4	4	4	4	4	3	4	4	4	4	4	3.90909	4	4	4	4	4	4	4	4	4	4	4
127	1	3	2	1	3	4	3	4	4	4	3.66667	4	3	4	4	4	3.8	3	4	4	3	3.5	4	3	5	4	3	2	2	2	3	2	2	2	3	1	2	2.18182	4	3	3	3	4	3	4	3	4	4	3
128	1	2	2	2	5	5	5	5	5	4	4.83333	3	5	5	4	5	4.4	4	5	5	3	4.25	4	4	4	4	4	4	4	4	4	4	4	4	4	4	4	4	3	3	3	4	3	3	3	3	3	3	3
129	1	3	2	1	3	2	2	3	3	3	2.66667	2	2	3	2	2	2.2	1	2	3	1	1.75	1	2	1	1.33333	2	2	2	2	1	1	1	1	1	2	1	1.45455	2	2	3	2	2	2	2	2	2	2	4
130	1	3	1	2	4	4	4	4	4	4	4	4	4	4	4	4	4	5	5	5	5	5	4	2	5	3.66667	4	4	4	4	4	4	4	4	4	4	4	4	3	3	4	5	4	4	4	3	4	3	4
131	1	2	2	1	4	4	4	5	5	5	4.5	5	5	5	5	5	5	5	5	4	5	4.75	5	3	5	4.33333	4	3	3	4	4	3	4	5	3	3	3	3.54545	3	3	2	3	2	2	3	4	4	1	1
132	1	2	2	1	5	5	5	5	5	5	5	1	3	3	1	2	2	5	5	3	5	4.5	4	3	4	3.66667	4	4	4	4	4	4	4	4	4	4	4	4	3	3	3	3	3	3	3	3	3	3	3
133	1	3	2	2	3	3	3	4	4	3	3.33333	4	3	5	5	3	4	5	3	3	4	3.75	5	4	5	4.66667	4	3	3	1	1	3	3	5	3	3	4	3	4	4	3	3	3	3	3	4	3	3	4
134	1	2	1	1	5	5	5	5	5	5	5	3	4	4	3	4	3.6	5	4	4	5	4.5	5	3	4	4	4	3	4	5	4	2	4	5	4	3	3	3.72727	1	3	1	2	1	3	2	2	1	3	2
135	2	3	1	2	4	1	4	4	4	4	3.5	5	5	5	5	5	5	5	4	4	4	4.25	4	4	5	4.33333	5	4	4	5	5	5	5	4	5	5	4	4.63636	2	4	4	4	3	4	3	4	4	3	3
136	2	2	1	1	5	4	5	4	4	4	4.33333	2	3	3	3	3	2.8	5	5	3	4	4.25	4	3	5	4	1	3	4	5	4	2	4	4	3	5	5	3.63636	1	1	1	2	1	1	1	1	1	1	1
137	1	1	1	2	4	4	4	4	4	4	4	4	3	4	4	4	3.8	3	4	3	4	3.5	5	3	4	4	2	1	2	2	2	2	2	2	2	2	2	1.90909	3	3	3	4	3	2	3	3	2	4	3
138	1	3	2	1	3	2	1	2	2	3	2.16667	5	5	4	5	4	4.6	5	2	3	2	3	5	5	5	5	4	2	4	4	4	3	4	4	4	3	3	3.54545	4	4	4	5	4	3	4	4	4	4	4
139	2	1	1	1	4	5	4	4	5	4	4.33333	5	4	5	5	4	4.6	5	5	5	5	5	5	5	5	5	3	4	4	4	4	5	4	2	5	1	4	3.63636	4	4	4	4	4	4	4	4	4	4	4
140	1	2	1	1	3	1	4	4	4	4	3.33333	5	2	3	3	4	3.4	2	5	3	2	3	1	1	1	1	3	5	4	4	5	1	3	1	5	3	5	3.54545	4	4	2	3	4	4	4	4	4	2	5
141	1	2	1	2	3	3	3	3	4	4	3.33333	3	4	2	3	3	3	4	3	5	2	3.5	5	3	2	3.33333	4	4	4	4	4	4	4	4	4	4	3	3.90909	3	3	3	4	3	3	3	3	3	3	3
142	1	3	2	1	5	4	5	5	5	5	4.83333	1	3	1	2	3	2	2	4	4	2	3	3	3	5	3.66667	3	5	3	3	4	4	3	5	1	3	3	3.36364	1	4	4	4	4	4	4	2	4	4	4
143	1	3	2	2	4	4	3	4	4	4	3.83333	4	4	4	4	4	4	4	2	2	3	2.75	3	3	4	3.33333	4	5	5	5	4	4	5	4	5	4	1	4.18182	4	5	4	4	5	5	4	5	5	4	4
144	1	1	1	2	4	4	4	4	4	1	3.5	4	4	3	3	3	3.4	4	3	4	5	4	4	4	3	3.66667	4	4	2	4	4	4	4	4	4	4	4	3.81818	5	4	5	4	5	5	5	5	4	5	5
145	1	3	1	2	5	5	5	5	5	5	5	5	5	5	5	5	5	4	4	4	4	4	5	5	5	5	4	4	4	4	3	3	3	3	4	4	4	3.63636	3	3	2	3	3	2	3	3	2	3	2
146	2	2	1	1	5	4	3	3	4	5	4	2	3	1	1	2	1.8	4	4	5	5	4.5	3	2	3	2.66667	3	2	4	1	2	4	1	3	2	3	3	2.54545	3	1	1	3	2	3	1	1	5	2	3
147	1	3	2	1	4	5	5	4	2	2	3.66667	5	2	3	2	3	3	3	3	3	3	3	3	2	3	2.66667	5	5	4	4	5	5	5	5	5	5	4	4.72727	4	4	4	4	4	4	4	2	4	4	4
148	1	2	1	1	4	1	4	3	1	4	2.83333	4	3	5	5	4	4.2	2	5	4	1	3	4	1	3	2.66667	2	3	3	2	1	4	1	2	3	3	3	2.45455	1	1	3	4	2	1	1	1	3	2	1
149	2	3	2	1	3	3	4	3	4	4	3.5	5	5	5	4	4	4.6	4	3	3	5	3.75	3	4	4	3.66667	2	4	4	3	4	3	4	3	5	4	4	3.63636	1	1	1	2	1	2	1	3	2	2	1
150	2	2	1	1	4	4	5	5	5	5	4.66667	5	4	5	4	5	4.6	4	3	4	4	3.75	5	3	5	4.33333	3	4	4	4	2	2	3	3	3	3	4	3.18182	2	3	3	3	3	3	3	3	3	3	3
151	1	2	2	2	2	2	2	2	1	2	1.83333	4	3	4	4	4	3.8	3	3	3	3	3	4	1	3	2.66667	3	3	3	3	2	3	3	3	3	3	2	2.81818	4	4	4	3	5	4	3	3	4	2	4
152	2	1	2	1	5	5	5	5	5	5	5	5	5	4	5	5	4.8	5	5	5	5	5	4	5	5	4.66667	3	5	1	3	4	2	5	2	4	3	4	3.27273	3	3	2	3	4	4	3	4	2	3	4
153	1	1	2	1	5	5	5	5	5	5	5	5	5	5	5	5	5	4	4	4	4	4	5	5	4	4.66667	4	2	4	5	4	3	4	4	1	3	3	3.36364	4	3	4	4	4	4	2	1	4	4	4
154	1	2	1	1	5	5	5	5	5	5	5	4	4	4	4	4	4	1	5	4	2	3	4	3	3	3.33333	4	4	4	4	4	4	1	4	4	4	4	3.72727	2	2	4	4	2	2	3	2	4	2	3
155	1	1	1	1	4	3	3	3	3	3	3.16667	1	4	4	3	4	3.2	5	3	3	3	3.5	3	4	3	3.33333	5	4	4	4	4	4	4	4	4	4	3	4	2	2	2	2	2	2	2	2	2	2	2
156	2	3	2	2	4	3	3	3	3	3	3.16667	4	5	4	3	4	4	4	5	4	4	4.25	3	4	4	3.66667	5	4	5	5	5	4	5	5	5	4	5	4.72727	3	3	3	3	3	3	3	3	3	3	3
157	1	2	1	2	3	4	2	3	3	3	3	4	3	3	3	4	3.4	3	4	3	3	3.25	2	2	2	2	4	3	3	4	3	4	3	4	3	4	3	3.45455	2	3	3	2	4	5	4	1	1	4	1
158	1	1	1	1	1	1	2	3	3	2	2	5	4	5	4	4	4.4	2	3	3	3	2.75	3	3	3	3	3	3	3	3	3	3	3	3	2	3	3	2.90909	2	3	3	3	4	4	1	1	5	4	3
159	1	1	1	1	4	4	4	4	3	5	4	2	2	5	2	4	3	4	4	4	3	3.75	4	3	5	4	5	4	4	4	4	3	4	4	4	4	4	4	2	4	4	4	4	4	4	4	4	4	4
160	2	2	1	1	4	4	4	4	4	3	3.83333	4	4	3	4	4	3.8	3	3	5	5	4	4	4	5	4.33333	5	5	5	4	4	5	4	5	5	5	5	4.72727	2	5	5	5	5	5	5	5	5	5	5
161	2	3	2	1	4	3	3	4	5	4	3.83333	4	4	3	4	5	4	3	3	3	3	3	4	4	2	3.33333	3	3	1	1	4	1	4	1	1	1	1	1.90909	4	4	4	5	4	4	4	4	4	4	4
162	2	1	2	1	4	4	4	1	3	5	3.5	5	5	4	4	5	4.6	4	4	5	4	4.25	5	2	4	3.66667	4	2	5	4	4	5	4	3	4	4	5	4	3	4	3	4	3	4	3	4	3	4	2
163	1	2	2	1	5	5	5	5	5	5	5	4	4	4	4	4	4	5	4	4	4	4.25	5	5	4	4.66667	5	5	5	5	5	5	5	5	5	5	5	5	4	4	5	5	5	4	5	5	5	5	5
164	2	1	1	1	4	4	5	5	5	4	4.5	5	5	5	4	5	4.8	4	3	4	2	3.25	4	4	4	4	3	3	3	3	3	2	3	3	3	3	2	2.81818	2	3	4	4	3	4	3	1	3	2	3
165	1	1	1	1	4	4	4	4	4	4	4	5	5	5	5	5	5	3	2	2	2	2.25	5	4	4	4.33333	4	2	4	4	1	3	1	2	4	3	5	3	1	1	1	1	1	1	2	3	1	1	4
166	2	2	2	1	3	5	4	3	5	5	4.16667	5	5	5	5	5	5	3	3	4	5	3.75	4	4	4	4	4	3	2	4	2	3	4	3	2	4	2	3	2	2	1	4	1	3	1	2	1	1	3
167	2	3	2	1	5	5	5	4	4	5	4.66667	4	5	5	5	4	4.6	3	4	5	5	4.25	5	4	5	4.66667	4	3	3	4	4	4	4	4	4	4	4	3.81818	3	3	4	1	4	4	4	3	3	2	3
168	1	1	2	1	5	5	5	5	5	5	5	3	3	3	3	3	3	3	5	5	5	4.5	4	4	4	4	4	4	3	4	4	2	4	4	4	3	4	3.63636	2	3	3	3	3	2	3	2	3	3	2
169	1	2	2	1	4	3	4	2	4	3	3.33333	5	5	5	5	5	5	3	3	3	4	3.25	3	3	3	3	5	5	5	4	5	5	5	5	5	5	4	4.81818	5	4	5	5	5	4	4	4	4	4	4
170	2	1	1	1	3	5	4	3	4	5	4	2	5	5	5	4	4.2	4	4	4	4	4	5	4	3	4	3	3	2	3	3	2	3	2	3	3	4	2.81818	1	1	4	4	1	3	4	2	1	4	1
171	1	3	1	1	4	3	3	3	3	3	3.16667	5	4	5	5	4	4.6	5	4	5	4	4.5	2	5	3	3.33333	2	2	2	2	2	2	2	2	2	2	1	1.90909	2	2	3	2	2	3	2	3	2	3	2
172	2	2	2	1	5	5	4	5	5	5	4.83333	5	5	5	5	5	5	5	5	5	5	5	5	5	5	5	5	5	5	5	5	5	5	5	5	5	2	4.72727	4	4	3	4	4	3	4	3	4	3	3
173	2	2	1	1	5	5	5	2	4	5	4.33333	5	5	5	5	5	5	5	5	5	5	5	5	5	5	5	4	3	4	4	3	4	4	4	4	3	4	3.72727	3	4	3	3	4	3	4	4	1	4	4
174	1	2	1	1	3	3	3	3	3	3	3	4	4	3	4	4	3.8	3	3	3	3	3	3	3	2	2.66667	3	2	2	1	3	2	1	3	2	3	4	2.36364	3	3	3	3	3	3	3	3	3	3	3
175	1	2	1	1	2	3	2	3	1	2	2.16667	2	3	2	3	5	3	2	2	2	2	2	1	2	1	1.33333	1	1	1	1	1	1	1	1	1	1	1	1	3	3	3	4	3	2	3	3	3	3	3
176	1	3	2	1	5	4	5	4	3	1	3.66667	5	5	5	5	5	5	3	4	3	5	3.75	3	4	3	3.33333	3	4	5	4	3	4	5	2	4	3	4	3.72727	4	4	4	4	3	5	4	2	2	1	3
177	1	1	1	1	3	2	2	3	4	5	3.16667	5	5	5	5	3	4.6	3	3	3	3	3	2	4	3	3	2	2	2	1	2	2	1	1	2	1	1	1.54545	3	2	2	3	3	2	3	1	3	1	3
178	2	2	1	1	5	5	5	5	5	5	5	4	5	4	5	5	4.6	4	4	4	4	4	5	5	1	3.66667	5	4	4	4	4	3	3	4	4	4	4	3.90909	3	3	3	3	3	3	3	3	3	3	3
179	2	3	2	1	5	5	5	5	5	5	5	5	5	5	5	5	5	5	5	5	5	5	5	5	4	4.66667	4	3	4	4	4	4	4	3	3	3	3	3.54545	3	3	2	3	3	3	3	2	2	2	3
180	2	2	1	1	5	5	5	5	5	5	5	4	4	4	4	4	4	4	3	3	4	3.5	4	5	4	4.33333	4	4	4	3	4	3	3	3	4	3	2	3.36364	1	3	3	1	1	4	2	4	4	2	4
181	2	2	1	2	3	5	4	4	4	4	4	5	5	4	5	4	4.6	4	4	5	5	4.5	5	4	5	4.66667	5	4	4	4	4	3	3	4	4	4	4	3.90909	3	3	3	3	3	3	3	3	3	3	3
182	2	3	1	1	3	3	3	3	3	3	3	3	4	3	3	4	3.4	4	5	3	5	4.25	3	4	4	3.66667	5	4	5	4	5	5	5	1	5	4	3	4.18182	4	4	4	5	4	4	4	5	4	4	5
183	1	1	1	1	4	3	4	2	4	3	3.33333	3	4	4	4	3	3.6	5	3	4	3	3.75	4	3	4	3.66667	4	4	4	4	4	3	4	4	4	3	4	3.81818	2	3	3	3	3	3	3	3	3	3	3
184	1	3	2	2	5	2	3	1	4	5	3.33333	2	3	4	3	2	2.8	3	3	3	3	3	3	3	3	3	4	4	2	4	4	4	4	4	4	4	4	3.81818	2	3	3	4	2	3	2	3	2	3	3
185	1	2	2	1	2	2	2	2	2	2	2	2	3	2	3	3	2.6	3	2	2	3	2.5	2	1	2	1.66667	3	4	3	4	3	5	3	5	3	4	4	3.72727	1	1	1	1	1	1	1	1	1	1	1
186	2	1	1	1	4	4	5	4	5	5	4.5	4	5	5	3	2	3.8	3	2	5	5	3.75	4	4	5	4.33333	3	3	2	3	2	3	3	3	2	3	2	2.63636	3	2	4	2	4	2	4	3	4	5	4
187	1	1	1	1	4	3	4	4	4	3	3.66667	5	5	5	5	5	5	3	5	3	3	3.5	4	5	4	4.33333	4	3	3	3	3	2	3	3	3	3	2	2.90909	3	3	3	4	3	3	2	3	2	3	3
188	2	2	2	1	5	5	5	5	5	5	5	5	5	5	5	5	5	5	5	5	5	5	4	4	4	4	3	3	3	3	3	2	3	3	3	3	3	2.90909	2	2	2	3	2	1	1	1	2	3	4
189	2	2	1	2	4	3	4	5	4	4	4	3	4	4	5	3	3.8	5	5	4	5	4.75	5	2	5	4	3	4	4	3	5	2	4	4	5	4	5	3.90909	1	3	2	2	3	3	3	3	3	3	3
190	2	2	1	1	3	3	5	5	4	4	4	4	4	4	4	4	4	5	5	5	5	5	4	4	2	3.33333	3	3	3	2	1	1	3	1	1	1	3	2	4	3	3	3	2	2	2	2	2	1	3
191	2	1	1	1	4	3	4	4	4	3	3.66667	3	3	3	3	3	3	5	2	2	2	2.75	3	2	2	2.33333	2	1	2	2	2	1	2	2	2	2	2	1.81818	1	3	2	1	1	1	2	1	2	2	1
192	1	1	1	1	4	4	4	4	3	4	3.83333	4	4	4	4	4	4	5	5	3	4	4.25	3	4	3	3.33333	4	5	4	5	4	5	4	4	5	4	4	4.36364	3	3	3	3	3	3	3	3	3	3	3
193	2	1	2	1	5	4	4	5	5	4	4.5	4	4	3	4	3	3.6	4	4	4	4	4	2	5	5	4	5	5	5	3	5	5	4	4	1	4	4	4.09091	2	4	4	4	3	4	4	4	4	4	4
194	2	3	2	2	4	4	3	4	4	3	3.66667	5	2	4	3	3	3.4	4	5	5	5	4.75	2	4	4	3.33333	1	1	1	1	1	1	1	1	1	1	1	1	2	1	1	5	2	1	3	2	1	5	1
195	2	2	1	2	4	4	4	3	4	4	3.83333	2	3	3	2	3	2.6	4	2	2	3	2.75	3	3	3	3	1	1	2	4	2	1	3	5	3	3	4	2.63636	1	4	1	3	2	3	3	5	4	4	1
196	1	1	1	1	4	4	3	4	4	4	3.83333	4	5	4	1	5	3.8	5	5	5	5	5	5	3	3	3.66667	4	4	4	4	4	3	4	4	4	4	4	3.90909	2	4	2	4	4	4	3	2	2	2	1
197	2	1	2	1	3	3	2	3	3	3	2.83333	3	3	3	3	3	3	1	3	2	1	1.75	1	3	2	2	3	4	4	4	4	3	3	3	3	3	3	3.36364	3	4	4	3	4	4	3	3	4	4	3
198	1	2	1	1	5	5	5	5	5	4	4.83333	5	5	4	4	4	4.4	5	1	4	4	3.5	5	5	5	5	4	4	4	4	4	1	4	4	4	4	3	3.63636	3	3	4	4	4	3	3	4	4	4	3
199	1	1	2	1	4	2	4	3	3	3	3.16667	3	3	2	2	2	2.4	2	2	3	2	2.25	4	2	3	3	2	2	2	2	1	2	2	2	1	2	2	1.81818	2	3	3	3	4	4	4	4	3	4	3
200	1	2	1	2	5	2	3	5	5	3	3.83333	4	4	4	4	4	4	5	3	4	3	3.75	4	3	4	3.66667	3	4	3	3	4	3	3	4	4	4	4	3.54545	2	3	3	3	3	2	3	3	3	3	3
201	2	1	2	2	5	5	5	5	5	2	4.5	5	5	5	5	5	5	5	5	5	5	5	3	2	3	2.66667	5	5	5	5	5	1	5	5	5	5	5	4.63636	3	4	4	4	3	4	4	3	3	4	4
202	1	2	2	2	1	2	1	3	1	5	2.16667	2	3	2	3	3	2.6	3	2	2	3	2.5	1	1	1	1	4	2	2	3	3	1	3	1	2	1	1	2.09091	4	2	2	4	1	3	2	1	2	2	1
203	1	1	1	2	3	1	4	5	5	5	3.83333	5	4	5	4	4	4.4	4	4	4	4	4	5	4	4	4.33333	3	3	3	3	3	3	3	3	2	3	3	2.90909	1	1	1	2	1	1	1	1	3	1	2
204	1	1	2	1	5	5	5	4	4	5	4.66667	4	5	5	5	5	4.8	5	4	4	4	4.25	5	5	4	4.66667	5	3	3	4	4	4	4	2	3	4	4	3.63636	1	4	1	5	3	4	2	2	3	3	4
205	1	1	1	1	3	3	3	2	3	3	2.83333	5	5	5	5	5	5	4	3	4	4	3.75	5	1	5	3.66667	4	4	4	4	4	2	2	4	4	4	4	3.63636	3	2	2	3	3	1	4	1	3	4	5
206	2	3	2	1	2	2	2	2	2	2	2	5	5	4	5	4	4.6	5	5	5	5	5	3	4	5	4	4	4	2	4	4	1	4	4	4	4	3	3.45455	2	4	3	4	4	1	4	2	3	4	4
207	1	3	1	2	3	4	4	4	4	3	3.66667	4	4	4	4	4	4	5	4	5	4	4.5	1	4	3	2.66667	2	3	2	3	3	3	3	2	3	3	3	2.72727	5	5	5	5	5	5	5	5	5	5	5
208	2	1	1	1	5	4	5	5	5	5	4.83333	4	5	5	3	2	3.8	3	2	5	5	3.75	4	4	5	4.33333	3	3	2	3	2	3	3	3	2	3	2	2.63636	4	3	4	3	4	4	3	3	4	4	3
209	2	1	1	2	5	4	5	5	4	4	4.5	4	4	4	4	4	4	4	5	4	5	4.5	3	5	5	4.33333	3	1	1	3	1	1	3	2	1	2	1	1.72727	2	3	2	3	3	2	2	3	2	3	2
210	1	2	2	2	4	4	3	4	4	4	3.83333	4	4	4	4	4	4	5	2	4	3	3.5	2	3	5	3.33333	4	3	4	3	4	3	2	5	1	5	4	3.45455	1	4	1	4	4	4	3	4	4	5	3
211	2	3	1	1	5	5	4	4	4	4	4.33333	4	4	4	4	4	4	3	3	4	2	3	4	4	3	3.66667	4	3	3	3	3	3	3	3	1	3	3	2.90909	4	4	4	5	4	3	4	4	4	4	3
212	2	1	1	1	5	5	4	5	5	5	4.83333	5	5	5	5	5	5	5	5	5	5	5	5	5	5	5	3	5	4	4	2	2	3	1	5	4	5	3.45455	4	4	3	3	3	4	4	4	3	4	3
213	1	1	1	1	5	5	5	5	5	5	5	5	5	4	5	4	4.6	5	4	5	4	4.5	1	1	1	1	2	2	3	1	1	2	1	1	1	1	3	1.63636	4	4	3	3	3	3	3	4	3	3	4
214	1	3	1	2	5	5	4	5	4	4	4.5	4	5	5	5	4	4.6	4	4	5	4	4.25	3	3	3	3	3	2	1	3	1	3	2	2	3	2	2	2.18182	3	4	2	3	1	3	1	1	3	4	2
215	1	1	1	1	3	2	1	1	2	3	2	4	3	5	5	3	4	1	2	3	1	1.75	5	5	5	5	3	1	3	4	1	1	4	1	1	1	2	2	3	3	2	4	2	4	4	4	1	3	2
216	1	3	2	2	4	3	4	3	4	3	3.5	3	4	4	4	4	3.8	5	3	3	3	3.5	2	3	5	3.33333	4	4	4	4	3	3	4	4	4	3	4	3.72727	3	4	4	4	4	4	4	4	4	4	4
217	2	3	1	1	4	4	4	4	4	4	4	5	4	5	5	5	4.8	3	4	4	5	4	5	5	5	5	5	5	4	5	5	5	5	5	4	4	5	4.72727	4	5	5	5	5	4	5	5	5	5	5
218	1	3	1	1	5	5	5	5	5	3	4.66667	5	5	4	5	5	4.8	4	3	4	4	3.75	4	5	5	4.66667	5	2	3	5	3	3	3	2	4	2	1	3	4	4	4	4	4	4	4	4	4	4	4
219	1	2	2	2	5	4	5	4	5	5	4.66667	2	5	2	2	2	2.6	5	4	5	2	4	3	3	4	3.33333	4	3	3	3	4	4	4	3	4	4	4	3.63636	2	2	4	3	3	3	4	1	2	3	5
220	1	1	2	1	3	3	3	4	4	3	3.33333	4	5	5	1	4	3.8	4	4	5	5	4.5	5	5	5	5	4	5	3	4	2	4	4	4	4	5	5	4	3	4	3	4	3	3	3	3	4	3	3
221	1	3	1	1	2	2	2	2	2	2	2	3	4	3	4	3	3.4	2	2	2	2	2	3	2	3	2.66667	4	4	4	4	3	3	4	4	3	4	4	3.72727	1	4	5	5	2	2	2	5	3	3	4
222	2	1	1	1	3	5	5	5	3	5	4.33333	4	4	3	3	5	3.8	3	1	3	2	2.25	4	4	3	3.66667	3	3	4	3	3	3	4	3	3	4	4	3.36364	4	4	3	3	3	3	4	3	3	4	4
223	1	1	1	1	5	5	5	5	5	5	5	5	4	5	5	4	4.6	5	5	5	5	5	5	5	5	5	3	3	3	3	3	2	3	3	3	3	3	2.90909	3	3	4	2	2	3	4	2	4	2	3
224	2	2	1	1	4	4	3	4	2	2	3.16667	2	1	3	1	3	2	2	5	3	4	3.5	3	3	3	3	4	3	3	3	3	3	3	3	3	3	3	3.09091	3	2	2	3	3	3	3	2	2	2	3
225	2	3	2	1	5	5	4	2	5	4	4.16667	5	3	2	5	4	3.8	5	4	4	4	4.25	3	5	4	4	5	4	3	4	4	2	4	4	4	3	4	3.72727	2	3	3	3	3	2	3	2	3	3	2
226	1	1	1	2	4	3	4	5	4	4	4	5	5	5	5	5	5	5	4	3	5	4.25	5	3	5	4.33333	5	4	5	4	4	1	4	4	4	4	5	4	1	4	3	3	4	3	4	1	3	2	3
227	1	1	1	2	4	4	4	4	4	4	4	5	5	5	5	5	5	5	5	5	5	5	5	5	5	5	5	5	5	5	5	1	5	5	5	5	4	4.54545	1	4	4	4	4	4	4	2	4	4	4
228	2	3	1	2	5	5	5	5	5	5	5	3	5	5	4	5	4.4	4	3	2	4	3.25	3	3	5	3.66667	5	5	5	5	5	5	5	5	5	5	5	5	4	4	5	5	5	4	5	5	5	5	5
229	2	1	1	1	4	4	3	4	4	3	3.66667	4	4	4	2	4	3.6	3	5	4	3	3.75	5	2	4	3.66667	5	5	5	5	5	4	5	5	5	5	2	4.63636	5	4	4	5	5	4	4	5	4	5	5
230	1	1	1	1	4	4	4	4	4	2	3.66667	5	5	5	5	5	5	5	5	5	5	5	4	4	5	4.33333	2	3	2	4	3	2	1	4	4	3	3	2.81818	3	3	3	3	3	2	3	3	3	3	3
231	1	1	1	2	4	4	4	3	3	4	3.66667	3	4	5	4	4	4	3	3	3	3	3	4	3	3	3.33333	5	5	4	5	5	4	5	5	5	4	4	4.63636	4	4	3	4	4	4	3	4	4	4	4
232	1	3	1	1	5	4	5	4	5	4	4.5	5	5	4	4	4	4.4	4	4	4	4	4	5	5	2	4	4	4	4	4	3	3	4	4	3	4	4	3.72727	1	3	3	3	3	3	3	3	3	3	3
233	1	3	1	1	4	4	3	3	4	3	3.5	4	4	4	4	4	4	5	5	5	5	5	3	3	4	3.33333	4	4	4	4	4	3	4	4	4	4	4	3.90909	3	1	4	5	4	1	4	3	4	3	4
234	2	2	1	1	4	3	3	4	4	4	3.66667	4	4	4	4	4	4	4	4	4	4	4	4	3	4	3.66667	5	2	4	3	3	2	3	4	5	3	4	3.45455	4	4	4	5	4	3	4	4	4	4	3
235	2	2	2	2	5	4	5	4	5	4	4.5	5	5	5	5	5	5	5	5	5	5	5	5	5	5	5	4	4	4	4	4	4	4	4	4	4	4	4	4	4	4	4	4	4	4	3	3	4	4
236	1	1	1	2	5	5	5	5	5	5	5	4	5	4	3	5	4.2	4	4	4	4	4	4	5	5	4.66667	4	4	3	4	4	3	3	3	4	4	3	3.54545	3	2	3	2	3	3	3	3	3	3	3
237	1	2	2	1	4	4	5	5	5	5	4.66667	5	5	5	5	5	5	5	5	5	5	5	4	3	3	3.33333	5	4	5	5	5	4	4	5	5	4	5	4.63636	4	4	2	5	4	4	4	4	4	4	4
238	1	2	1	1	5	5	5	5	5	5	5	5	5	5	5	5	5	5	5	5	5	5	5	5	5	5	5	5	5	5	5	4	5	5	5	5	5	4.90909	4	5	4	5	5	4	5	5	4	5	4
239	1	1	1	1	4	3	4	2	4	3	3.33333	3	4	4	4	4	3.8	5	5	4	5	4.75	4	3	4	3.66667	1	1	1	1	1	1	1	1	1	1	1	1	3	4	3	5	4	2	1	3	2	3	3
240	1	3	1	2	3	2	2	2	2	3	2.33333	2	5	3	2	2	2.8	3	3	3	3	3	3	2	4	3	5	4	5	4	4	1	4	4	4	4	5	4	5	5	4	4	5	4	4	5	4	5	4
241	2	2	1	1	4	3	3	2	4	3	3.16667	3	4	4	4	3	3.6	3	2	1	3	2.25	4	1	3	2.66667	5	5	5	4	4	5	4	5	5	5	5	4.72727	2	5	5	5	5	5	5	5	5	5	5
242	2	1	1	1	5	5	4	4	5	4	4.5	4	4	5	2	3	3.6	3	1	3	2	2.25	3	3	4	3.33333	5	5	5	4	5	4	5	4	5	5	5	4.72727	3	3	2	4	3	3	2	5	4	4	3
243	1	2	1	1	2	4	3	3	3	3	3	2	5	5	5	4	4.2	4	4	3	3	3.5	5	5	3	4.33333	4	3	3	3	3	3	3	3	2	3	3	3	1	4	2	3	3	2	4	3	3	5	2
244	1	3	1	1	2	3	3	2	3	3	2.66667	4	5	4	5	4	4.4	1	2	3	1	1.75	3	3	4	3.33333	4	4	4	4	4	4	4	4	3	4	4	3.90909	3	3	3	3	2	2	3	3	3	3	3
245	1	3	2	1	3	3	2	3	3	3	2.83333	3	3	3	3	3	3	3	4	3	4	3.5	5	5	5	5	3	4	2	1	5	4	1	5	5	3	4	3.36364	1	1	2	4	3	4	1	4	3	1	4
246	1	3	1	2	2	2	2	2	2	1	1.83333	5	5	3	3	5	4.2	2	2	2	2	2	5	5	5	5	2	1	1	1	1	1	1	1	1	1	1	1.09091	2	2	1	4	1	3	1	2	1	1	3
247	1	2	1	1	4	5	3	4	4	5	4.16667	5	5	5	5	5	5	2	2	2	2	2	5	5	3	4.33333	1	1	1	1	1	1	1	1	1	1	1	1	1	2	1	3	1	2	1	1	1	1	1
248	1	2	2	1	5	5	5	5	5	4	4.83333	3	3	3	2	3	2.8	4	5	5	3	4.25	4	4	4	4	4	4	4	4	4	4	4	4	4	4	4	4	3	3	3	4	3	3	3	3	3	3	3
249	2	2	1	1	3	4	4	2	4	4	3.5	3	2	1	2	3	2.2	2	2	3	2	2.25	5	5	5	5	2	1	1	1	3	1	2	3	2	1	1	1.63636	3	3	3	4	3	3	3	3	3	3	3
250	1	2	2	2	4	3	3	3	3	3	3.16667	3	2	5	3	3	3.2	2	4	2	5	3.25	3	3	4	3.33333	4	4	4	4	4	4	4	4	4	4	3	3.90909	4	3	4	3	4	4	4	4	4	4	4
251	2	1	2	1	2	4	3	4	4	4	3.5	5	5	4	5	5	4.8	5	4	5	5	4.75	5	5	5	5	1	2	3	2	2	2	2	2	2	2	2	2	2	2	3	2	2	3	2	3	2	3	2
252	2	2	1	2	1	2	1	3	1	2	1.66667	1	1	1	1	1	1	1	1	1	1	1	1	1	1	1	4	4	4	3	4	3	4	4	4	4	4	3.81818	4	3	4	4	4	4	4	4	4	4	4
253	2	3	1	1	5	4	5	4	5	4	4.5	4	3	4	4	4	3.8	4	3	5	5	4.25	5	4	3	4	3	3	2	3	3	2	1	1	2	3	2	2.27273	4	4	4	5	4	4	4	4	4	4	4
254	2	3	1	2	5	4	5	4	5	4	4.5	4	3	4	4	4	3.8	4	3	5	5	4.25	5	5	3	4.33333	5	5	5	5	5	5	5	5	5	5	5	5	3	3	3	2	2	3	3	2	3	3	3
255	2	3	1	2	5	5	5	4	5	5	4.83333	5	5	5	5	5	5	5	5	5	5	5	5	5	5	5	4	4	4	4	4	4	4	4	4	4	4	4	3	3	3	4	2	3	3	2	2	3	3
256	2	2	2	2	5	5	5	5	5	5	5	5	5	5	5	5	5	5	5	5	5	5	4	4	4	4	3	3	3	3	3	2	3	3	3	3	3	2.90909	4	2	3	5	5	2	3	4	2	5	5
257	1	3	1	2	2	3	3	4	4	3	3.16667	4	4	4	5	4	4.2	3	3	3	3	3	5	4	5	4.66667	4	4	4	4	4	3	4	4	3	4	3	3.72727	3	3	3	4	3	3	3	3	3	2	3
258	2	3	2	1	5	5	5	5	5	5	5	4	4	4	3	4	3.8	2	2	2	2	2	2	3	3	2.66667	5	5	5	5	5	4	5	5	5	5	5	4.90909	5	5	5	5	4	5	4	4	4	5	5
259	1	1	1	1	2	4	3	2	4	4	3.16667	4	4	4	4	4	4	4	3	2	3	3	3	3	4	3.33333	5	5	5	5	5	2	5	5	5	5	5	4.72727	4	3	4	3	4	4	4	4	3	4	4
260	2	2	1	1	2	4	2	3	5	4	3.33333	2	2	3	3	3	2.6	3	3	2	3	2.75	2	3	2	2.33333	3	4	4	3	4	3	4	4	4	4	2	3.54545	2	1	2	1	2	2	1	1	2	2	1
261	1	3	1	2	4	4	4	4	4	4	4	5	4	5	5	4	4.6	5	5	5	5	5	4	5	5	4.66667	4	2	5	4	4	5	4	3	4	4	5	4	3	3	3	2	2	3	3	2	3	3	3
262	2	2	2	2	5	4	4	4	4	4	4.16667	4	1	3	5	5	3.6	2	4	4	2	3	2	3	5	3.33333	4	3	1	4	3	4	1	3	4	5	3	3.18182	3	3	3	3	3	3	3	3	3	3	3
263	1	2	1	1	4	5	5	4	2	2	3.66667	4	3	3	3	4	3.4	3	5	4	3	3.75	3	4	3	3.33333	5	5	5	5	5	5	4	4	5	5	3	4.63636	4	4	5	5	4	5	4	4	5	4	5
264	2	3	2	2	1	5	5	5	5	5	4.33333	5	5	4	5	4	4.6	5	5	5	5	5	4	2	2	2.66667	1	3	3	3	3	2	3	3	3	3	3	2.72727	3	3	3	4	4	4	3	3	4	3	4
265	2	2	1	2	5	5	5	5	5	5	5	5	5	5	5	2	4.4	5	2	4	5	4	4	4	5	4.33333	4	4	4	4	3	3	4	4	3	4	3	3.63636	1	1	3	4	3	4	4	4	3	3	2
266	1	1	2	2	5	5	5	4	4	4	4.5	5	5	5	4	5	4.8	5	5	5	5	5	5	5	5	5	4	3	3	3	3	3	3	3	2	3	3	3	1	4	4	3	4	4	4	3	4	3	4
267	1	3	2	1	4	2	2	1	2	4	2.5	3	3	3	3	5	3.4	3	3	3	3	3	2	5	2	3	5	2	2	1	2	2	4	1	2	4	2	2.45455	2	1	2	1	2	1	2	3	1	2	1
268	2	3	1	1	4	5	4	4	5	4	4.33333	3	2	5	3	3	3.2	4	3	5	5	4.25	5	3	3	3.66667	4	4	4	4	3	3	4	4	4	3	3	3.63636	2	4	4	4	4	4	4	4	4	4	4
269	1	2	1	2	3	3	3	3	3	3	3	4	4	3	4	4	3.8	3	3	3	3	3	4	5	5	4.66667	4	4	4	4	4	4	4	4	3	4	4	3.90909	2	2	2	2	2	2	2	2	2	2	2
270	1	1	1	2	4	3	4	4	3	4	3.66667	4	5	4	5	4	4.4	4	5	4	4	4.25	5	3	4	4	2	2	2	1	2	2	1	1	2	1	1	1.54545	2	2	3	4	2	3	1	3	2	4	1
271	1	1	1	1	3	3	3	4	4	4	3.5	4	4	3	4	3	3.6	4	4	2	3	3.25	4	4	5	4.33333	5	3	4	5	3	4	5	3	4	5	3	4	3	1	2	4	1	2	3	1	2	3	1
272	2	2	1	2	3	3	3	3	3	3	3	5	5	5	5	3	4.6	3	3	3	3	3	2	4	3	3	4	3	4	4	3	3	4	3	4	4	4	3.63636	4	4	4	3	4	4	4	4	4	4	4
273	2	2	1	1	4	2	4	5	4	5	4	1	4	4	4	4	3.4	4	4	4	4	4	4	5	2	3.66667	4	4	4	4	4	3	4	4	4	4	4	3.90909	2	2	3	3	3	2	3	3	3	3	3
274	2	3	1	2	5	5	5	5	5	5	5	5	5	5	5	5	5	5	5	5	5	5	5	5	5	5	5	5	3	5	5	5	5	5	5	5	4	4.72727	4	5	5	5	5	4	5	5	5	5	5
275	1	3	1	2	5	4	3	5	5	2	4	5	5	5	5	5	5	5	5	5	5	5	3	3	3	3	5	5	5	5	5	2	5	5	5	5	5	4.72727	4	4	3	4	4	3	3	4	4	4	3
276	1	3	2	1	5	4	4	4	4	4	4.16667	5	5	5	5	5	5	5	5	5	5	5	4	4	3	3.66667	3	3	3	3	3	2	3	3	3	3	3	2.90909	3	2	2	2	3	3	3	3	3	2	2
277	1	2	1	1	2	2	5	2	2	2	2.5	2	3	3	3	3	2.8	2	2	2	2	2	2	1	3	2	2	2	2	2	1	1	1	1	1	2	1	1.45455	2	1	4	5	1	3	4	5	3	1	4
278	1	3	2	2	3	4	3	4	4	4	3.66667	4	5	2	3	3	3.4	3	5	4	3	3.75	4	4	4	4	4	3	3	4	4	4	3	3	4	4	4	3.63636	5	5	5	4	5	5	5	5	5	5	4
279	1	1	1	1	3	4	1	1	2	3	2.33333	3	4	1	2	3	2.6	5	3	5	4	4.25	3	1	5	3	5	5	4	3	4	4	1	4	4	4	5	3.90909	3	3	4	4	4	4	3	4	4	4	4
280	2	3	1	2	5	5	5	5	5	5	5	5	5	5	5	5	5	3	5	5	5	4.5	3	2	5	3.33333	5	5	4	5	5	5	5	5	4	4	5	4.72727	4	5	5	5	5	4	5	5	5	5	5
281	2	3	1	2	4	4	2	4	3	5	3.66667	4	5	5	4	4	4.4	2	3	4	3	3	3	4	3	3.33333	5	4	2	4	4	4	4	4	4	4	1	3.63636	4	4	4	4	4	4	4	4	4	4	4
282	2	3	2	2	3	4	3	4	3	4	3.5	3	3	4	5	5	4	3	3	3	3	3	5	4	2	3.66667	4	4	4	4	4	4	4	4	4	4	4	4	4	4	2	3	2	3	2	3	3	5	3
283	1	3	1	1	4	4	4	4	4	4	4	5	5	4	4	5	4.6	5	4	4	4	4.25	3	3	3	3	3	4	4	4	4	3	4	4	4	3	4	3.72727	3	3	3	4	3	2	3	3	3	3	3
284	2	3	2	1	2	3	3	2	3	3	2.66667	2	3	3	2	3	2.6	3	3	3	3	3	4	5	3	4	3	3	3	3	2	1	3	2	3	2	1	2.36364	2	4	3	4	5	1	1	3	5	4	4
285	1	1	2	2	4	5	5	3	4	4	4.16667	4	5	5	5	5	4.8	5	5	5	5	5	5	5	5	5	2	2	2	2	2	2	2	2	2	2	2	2	1	1	1	1	2	3	1	1	1	3	1
286	1	1	1	1	4	5	5	4	2	2	3.66667	4	4	4	4	4	4	4	2	3	5	3.5	4	3	4	3.66667	3	3	3	3	3	3	3	3	3	3	2	2.90909	4	2	1	4	4	3	1	1	3	1	3
287	2	1	2	1	4	4	3	1	5	5	3.66667	3	5	4	5	4	4.2	3	4	5	5	4.25	5	5	5	5	1	2	3	2	2	2	2	2	2	2	2	2	3	1	1	1	1	2	3	1	3	3	3
288	2	1	1	1	4	4	4	4	4	4	4	3	5	4	4	4	4	3	3	4	1	2.75	5	4	3	4	3	4	4	3	5	4	4	4	5	4	5	4.09091	4	2	1	1	2	4	3	4	2	1	4
289	2	2	1	1	3	3	3	3	3	5	3.33333	5	4	3	3	4	3.8	2	1	1	1	1.25	3	4	4	3.66667	4	3	3	4	3	4	3	4	4	3	4	3.54545	4	3	4	3	4	3	4	3	4	3	4
290	2	3	2	1	4	4	4	4	4	4	4	5	5	4	4	2	4	5	5	5	5	5	5	5	4	4.66667	3	1	3	3	3	3	3	3	3	3	3	2.81818	4	4	4	4	4	4	4	4	4	4	4
291	1	3	2	1	5	5	5	5	5	5	5	5	5	4	5	5	4.8	3	5	4	2	3.5	5	5	4	4.66667	4	5	4	5	4	4	2	5	4	5	4	4.18182	5	2	4	5	4	3	2	2	2	4	2
292	2	3	1	1	3	5	5	5	5	5	4.66667	5	5	5	5	5	5	5	5	5	5	5	2	1	1	1.33333	4	4	4	4	3	3	4	4	3	4	4	3.72727	1	3	3	3	3	3	3	3	3	3	3
293	2	1	1	1	1	1	1	2	1	1	1.16667	2	1	2	1	1	1.4	2	1	1	1	1.25	1	1	1	1	1	3	2	3	3	3	3	3	5	3	1	2.72727	3	2	2	2	1	4	3	1	3	3	4
294	2	1	1	1	5	2	3	3	3	3	3.16667	5	5	5	5	5	5	5	4	4	5	4.5	5	4	3	4	4	5	4	5	5	4	4	4	5	5	4	4.45455	3	3	3	4	1	3	2	1	4	3	4
295	2	3	1	1	5	5	5	5	5	4	4.83333	2	5	4	5	5	4.2	1	3	2	2	2	4	5	5	4.66667	4	4	2	4	4	4	4	4	4	4	4	3.81818	3	3	3	2	3	2	3	3	3	2	3
296	1	2	1	1	4	3	3	3	3	3	3.16667	4	3	4	4	4	3.8	3	4	3	4	3.5	5	2	4	3.66667	3	3	3	3	3	2	3	3	3	3	3	2.90909	3	5	4	2	3	2	4	2	4	4	2
297	1	3	1	1	5	5	5	4	5	4	4.66667	5	5	5	4	5	4.8	4	4	4	4	4	5	5	4	4.66667	5	5	3	5	5	5	5	5	5	5	4	4.72727	1	2	2	1	2	1	2	2	2	1	2
298	2	2	1	1	5	5	4	5	5	4	4.66667	4	5	5	5	5	4.8	5	5	5	5	5	5	5	5	5	5	4	4	4	4	3	4	4	4	4	3	3.90909	4	4	4	5	4	4	4	2	4	4	4
299	1	3	1	2	5	5	5	5	4	4	4.66667	4	5	4	4	4	4.2	5	5	5	5	5	5	4	5	4.66667	5	4	4	4	4	4	4	4	4	4	3	4	3	1	3	4	5	5	3	5	2	4	4
300	2	1	1	1	4	4	4	4	4	3	3.83333	4	4	4	2	4	3.6	3	5	4	3	3.75	4	3	4	3.66667	3	3	3	3	3	3	3	3	3	3	3	3	3	3	3	3	3	3	3	3	2	4	3
301	1	1	1	2	5	5	5	5	5	5	5	5	5	5	5	5	5	5	5	5	5	5	4	5	4	4.33333	4	3	2	3	2	4	2	4	3	3	3	3	3	3	3	3	3	3	3	3	2	4	3
302	1	2	1	2	3	3	3	2	3	3	2.83333	3	4	5	2	3	3.4	3	3	3	3	3	1	3	2	2	1	1	1	1	1	1	1	1	1	1	1	1	3	4	4	4	3	3	4	4	3	4	3
303	2	1	1	1	2	3	3	3	3	3	2.83333	2	3	1	2	1	1.8	5	5	5	5	5	5	5	5	5	1	3	2	3	3	3	3	3	5	3	1	2.72727	3	1	2	1	1	1	3	1	2	1	2
304	1	2	1	2	4	3	3	3	3	4	3.33333	2	2	2	2	2	2	4	3	2	4	3.25	1	3	2	2	2	1	2	1	1	1	2	2	1	2	1	1.45455	2	1	2	3	2	1	2	2	1	1	2
305	1	1	1	1	5	2	3	3	3	5	3.5	2	2	3	2	2	2.2	1	1	1	1	1	1	2	1	1.33333	4	3	3	3	3	2	3	3	2	3	2	2.81818	2	2	2	2	2	2	2	2	2	1	2
306	1	1	1	1	5	5	5	5	5	5	5	5	4	5	4	5	4.6	5	5	5	5	5	5	5	5	5	5	5	5	4	4	5	5	5	5	5	4	4.72727	4	4	5	5	4	4	5	5	4	4	5
307	1	1	1	1	2	2	5	5	5	5	4	3	4	3	3	3	3.2	5	4	3	5	4.25	4	4	2	3.33333	2	3	3	3	3	3	3	3	3	3	3	2.90909	3	4	1	3	3	2	1	1	2	3	3
308	2	3	2	2	4	4	4	4	4	3	3.83333	4	4	4	4	1	3.4	3	3	3	3	3	4	2	2	2.66667	5	5	3	5	5	5	4	5	5	4	5	4.63636	2	2	3	4	2	4	4	3	3	2	3
309	1	1	1	1	5	5	5	5	5	5	5	5	5	5	4	3	4.4	3	5	5	5	4.5	5	4	3	4	3	3	3	3	3	2	3	3	3	2	3	2.81818	3	4	3	4	3	4	3	4	3	4	3
310	2	2	1	1	4	4	3	3	4	3	3.5	4	4	4	4	4	4	2	2	4	5	3.25	3	3	4	3.33333	5	5	5	5	5	4	5	5	5	5	5	4.90909	2	1	1	1	2	3	1	1	1	3	1
311	2	2	2	2	4	4	5	5	5	5	4.66667	5	5	5	5	2	4.4	5	5	5	5	5	5	4	4	4.33333	4	4	4	4	4	4	4	4	4	4	4	4	5	4	5	5	5	5	4	4	5	5	5
312	2	2	1	1	3	2	2	3	3	3	2.66667	2	3	2	3	5	3	5	5	5	4	4.75	3	1	3	2.33333	1	1	1	2	2	2	1	3	3	2	2	1.81818	1	1	2	1	1	1	1	1	1	1	3
313	1	1	1	1	3	4	5	2	4	1	3.16667	4	5	5	5	5	4.8	5	5	5	5	5	4	5	4	4.33333	3	3	3	3	3	2	3	3	3	3	3	2.90909	1	1	1	2	1	1	1	1	1	1	1
314	2	1	2	1	5	4	2	5	4	3	3.83333	4	3	4	4	3	3.6	5	5	4	3	4.25	4	4	4	4	4	4	4	4	4	3	4	4	2	3	5	3.72727	2	4	4	4	3	4	4	4	4	4	4
315	1	1	1	2	3	2	2	2	2	2	2.16667	3	3	3	3	3	3	3	3	1	1	2	2	3	2	2.33333	4	4	2	1	5	2	5	2	2	2	2	2.81818	4	4	4	4	4	4	3	4	4	3	4
316	2	1	2	1	4	3	4	4	4	3	3.66667	3	4	5	4	3	3.8	2	2	2	2	2	5	2	1	2.66667	5	3	2	4	3	2	3	3	3	3	3	3.09091	3	3	2	4	3	4	4	3	3	4	4
317	1	1	1	1	3	3	3	3	3	3	3	3	4	1	2	3	2.6	3	3	3	3	3	5	5	5	5	4	4	4	4	4	2	4	3	3	4	3	3.54545	3	3	4	4	4	4	3	4	4	4	4
318	2	1	1	1	5	5	5	5	4	2	4.33333	5	5	5	5	5	5	2	5	5	5	4.25	4	4	4	4	4	4	4	3	4	4	3	4	4	3	4	3.72727	3	3	3	2	3	3	3	3	3	3	3
319	2	3	2	1	3	3	4	5	5	5	4.16667	5	1	5	5	3	3.8	3	5	4	4	4	4	4	4	4	3	2	3	2	3	2	1	2	3	2	3	2.36364	4	4	4	4	3	4	3	3	4	4	4
320	1	3	1	1	2	2	2	1	2	2	1.83333	4	4	4	4	4	4	4	4	2	3	3.25	5	4	5	4.66667	4	4	4	4	4	4	4	4	4	4	4	4	4	4	4	5	4	4	4	5	4	4	5
321	1	2	1	1	2	4	5	4	2	5	3.66667	4	4	4	4	4	4	4	5	4	2	3.75	4	3	4	3.66667	2	2	2	2	1	3	1	2	3	1	2	1.90909	4	3	4	4	4	3	4	3	4	3	4
322	1	1	1	1	3	3	3	3	3	1	2.66667	5	5	5	5	5	5	3	3	3	4	3.25	4	2	3	3	5	5	3	5	5	4	5	5	5	5	5	4.72727	4	2	4	3	2	4	4	3	4	4	3
323	1	2	2	2	5	5	5	5	5	5	5	5	5	5	5	5	5	5	5	5	5	5	5	5	5	5	2	5	5	5	5	5	5	5	5	5	5	4.72727	4	4	4	5	4	4	4	4	4	4	4
324	1	2	1	2	3	3	3	3	3	5	3.33333	4	4	3	4	4	3.8	3	3	3	3	3	4	5	5	4.66667	4	4	4	4	4	4	4	4	4	4	4	4	2	2	2	3	1	2	2	2	2	2	2
325	1	1	2	2	4	4	4	4	3	3	3.66667	3	4	3	3	4	3.4	5	5	5	5	5	3	4	4	3.66667	3	3	3	3	3	2	3	3	3	3	3	2.90909	3	2	2	2	2	2	2	2	2	3	3
326	1	2	1	1	4	3	2	3	2	4	3	5	4	5	5	5	4.8	5	2	1	5	3.25	3	4	3	3.33333	4	3	3	3	3	3	3	3	3	3	3	3.09091	3	3	4	3	3	4	3	3	3	3	4
327	2	1	1	2	5	5	5	5	5	5	5	4	4	3	4	3	3.6	3	3	5	5	4	5	5	4	4.66667	4	4	3	4	4	4	4	4	4	4	4	3.90909	4	3	3	3	3	4	4	3	3	3	3
328	2	2	1	2	1	2	4	4	1	2	2.33333	2	4	2	2	4	2.8	4	4	4	4	4	5	5	3	4.33333	3	4	4	1	4	2	1	2	2	3	1	2.45455	1	1	1	4	1	1	2	1	1	4	1
329	2	3	2	1	4	4	4	4	4	4	4	4	4	4	4	4	4	4	5	4	4	4.25	4	4	5	4.33333	3	4	4	4	4	3	4	4	3	4	3	3.63636	5	5	4	4	5	4	4	5	4	5	4
330	1	2	2	1	3	3	3	3	3	3	3	5	5	5	5	5	5	4	5	4	4	4.25	4	4	3	3.66667	3	3	3	3	3	3	3	3	3	3	3	3	2	3	3	3	3	3	3	3	3	3	3
331	1	2	1	1	5	2	4	4	1	2	3	5	4	3	5	5	4.4	3	3	3	3	3	5	5	5	5	3	1	1	3	1	1	3	2	1	2	1	1.72727	1	1	3	4	2	1	1	1	3	2	1
332	1	1	1	1	5	2	4	3	5	4	3.83333	5	4	4	4	4	4.2	2	5	5	2	3.5	4	4	4	4	4	4	3	4	3	4	4	3	3	4	3	3.54545	5	4	4	5	4	5	4	4	5	4	5
333	1	2	1	2	3	1	3	4	3	4	3	3	5	4	5	4	4.2	4	2	3	4	3.25	4	2	3	3	4	5	3	2	5	3	4	4	3	2	3	3.45455	3	5	5	4	5	5	4	1	4	5	4
334	2	2	2	1	4	2	4	4	5	4	3.83333	4	5	5	4	5	4.6	3	4	3	3	3.25	4	4	4	4	3	1	1	1	1	1	1	1	1	2	1	1.27273	2	2	3	4	2	3	1	3	2	4	1
335	1	1	1	2	5	5	5	3	5	5	4.66667	5	5	5	5	5	5	5	5	5	5	5	5	5	5	5	4	3	5	3	5	4	3	5	5	4	5	4.18182	3	3	3	4	4	3	4	3	3	3	4
336	1	2	2	1	5	3	4	3	4	5	4	4	5	5	5	5	4.8	5	4	4	5	4.5	5	4	5	4.66667	5	4	4	4	4	4	4	4	4	4	4	4.09091	2	2	3	2	3	3	3	3	2	3	3
337	1	1	2	1	3	3	3	3	3	3	3	5	5	4	5	4	4.6	2	4	5	4	3.75	3	3	4	3.33333	3	5	4	1	3	3	4	3	5	4	3	3.45455	2	3	2	2	2	3	2	3	2	3	2
338	1	1	1	1	5	4	4	4	4	5	4.33333	3	4	3	3	3	3.2	2	3	4	4	3.25	1	3	4	2.66667	4	4	2	1	5	2	5	2	2	2	2	2.81818	4	4	4	4	4	4	3	4	4	3	4
339	1	1	1	1	5	4	3	4	3	3	3.66667	5	5	5	3	5	4.6	3	5	2	5	3.75	4	4	2	3.33333	4	2	4	4	4	4	4	4	4	4	4	3.81818	2	4	4	4	3	4	4	4	4	4	4
340	1	1	1	1	3	4	5	4	4	3	3.83333	5	5	5	5	5	5	4	5	5	5	4.75	5	4	5	4.66667	2	2	2	2	2	2	2	2	2	2	2	2	2	1	4	4	3	1	2	2	4	3	1
341	1	3	1	1	3	3	3	3	3	3	3	4	5	5	5	4	4.6	4	2	3	5	3.5	4	4	3	3.66667	4	2	3	3	3	2	3	2	3	3	2	2.72727	5	5	5	5	5	5	5	3	5	5	5
342	1	1	2	2	4	4	3	4	4	4	3.83333	4	1	2	1	2	2	4	5	2	4	3.75	3	2	3	2.66667	4	4	4	4	4	4	4	4	4	4	4	4	3	3	3	3	3	3	3	3	3	3	3
343	2	1	1	1	3	4	5	3	2	3	3.33333	4	3	4	4	4	3.8	5	5	5	5	5	3	3	3	3	3	3	3	3	1	2	5	5	5	1	4	3.18182	2	1	1	1	1	1	1	1	1	2	2
344	1	1	1	2	4	2	5	4	5	3	3.83333	3	3	3	3	3	3	4	3	4	5	4	5	4	4	4.33333	4	4	2	3	5	1	4	3	3	4	3	3.27273	3	3	3	3	3	3	3	3	3	3	3
345	2	3	2	2	5	3	3	4	5	3	3.83333	4	4	4	4	3	3.8	4	4	4	4	4	4	4	4	4	2	2	2	2	2	2	2	2	2	1	2	1.90909	2	3	3	4	3	3	3	3	3	3	3
346	1	3	2	1	4	4	3	4	4	4	3.83333	4	2	5	5	5	4.2	3	3	4	5	3.75	2	2	3	2.33333	3	2	3	2	3	2	1	2	3	2	3	2.36364	4	4	4	4	3	4	3	3	4	4	4
347	1	3	2	1	4	4	3	4	4	3	3.66667	5	5	5	5	5	5	5	2	3	2	3	3	4	4	3.66667	5	5	4	4	5	4	5	5	5	5	4	4.63636	4	4	3	2	4	5	3	4	4	3	4
348	2	1	2	1	5	4	4	5	5	4	4.5	4	4	3	4	3	3.6	4	4	4	4	4	4	4	4	4	5	4	3	4	4	4	4	4	4	4	4	4	4	4	4	4	4	4	4	4	4	4	4
349	2	3	1	1	5	3	5	4	4	5	4.33333	2	1	3	1	3	2	2	5	3	4	3.5	3	1	3	2.33333	4	3	3	1	4	4	2	4	2	4	4	3.18182	3	3	3	3	3	3	2	3	3	3	3
350	1	3	1	1	4	4	3	5	5	5	4.33333	4	4	4	4	4	4	4	3	3	3	3.25	3	3	4	3.33333	4	2	3	3	3	2	2	1	2	3	2	2.45455	3	3	4	1	5	1	3	4	4	2	1
351	2	3	2	1	3	3	3	3	3	3	3	3	1	4	2	4	2.8	2	2	3	2	2.25	1	3	2	2	5	5	3	5	5	5	4	5	5	4	5	4.63636	2	2	3	4	2	4	4	3	3	2	3
352	1	1	1	1	5	4	3	4	3	5	4	5	4	2	1	5	3.4	4	4	4	4	4	3	3	4	3.33333	2	3	2	3	4	3	4	1	3	2	3	2.72727	3	1	1	1	1	2	3	1	3	3	3
353	1	3	2	1	2	2	3	1	1	1	1.66667	1	1	1	1	1	1	2	2	3	4	2.75	1	3	2	2	2	2	3	1	1	2	1	1	1	1	3	1.63636	1	2	1	2	1	1	2	1	2	2	1
354	1	2	1	2	4	4	4	4	4	4	4	5	5	5	5	5	5	5	5	5	5	5	5	5	5	5	4	4	4	4	4	4	4	3	3	4	4	3.81818	2	2	2	2	2	2	1	2	2	2	2
355	2	2	2	1	5	4	5	5	5	5	4.83333	5	3	3	5	5	4.2	5	5	5	5	5	4	4	5	4.33333	5	4	4	3	4	4	4	4	3	4	4	3.90909	4	3	3	3	3	4	4	3	3	3	3
356	2	2	2	1	2	3	4	4	4	2	3.16667	3	3	3	3	3	3	3	3	4	4	3.5	4	3	4	3.66667	4	4	4	4	4	4	4	4	4	4	4	4	4	4	2	3	2	3	2	3	3	5	3
357	1	1	1	1	5	5	5	4	5	5	4.83333	4	5	5	5	5	4.8	5	5	3	4	4.25	3	2	3	2.66667	3	1	4	2	1	5	1	5	3	4	2	2.81818	3	3	3	3	3	3	3	3	3	3	3
358	2	3	2	1	4	4	3	5	4	3	3.83333	5	5	5	5	5	5	3	5	5	5	4.5	5	4	5	4.66667	5	4	3	4	4	4	4	4	4	4	4	4	3	4	4	4	4	4	4	4	4	4	4
359	1	1	2	1	5	4	4	4	4	4	4.16667	5	4	5	5	4	4.6	4	4	4	4	4	5	2	4	3.66667	3	4	3	3	3	3	4	4	4	3	4	3.45455	4	4	4	5	4	3	4	4	4	4	4
360	2	3	2	2	5	5	5	4	5	3	4.5	5	4	5	5	5	4.8	5	3	5	4	4.25	4	4	3	3.66667	2	2	2	2	1	1	2	2	1	2	2	1.72727	5	5	4	5	5	5	5	5	5	4	5
361	1	2	1	1	5	5	5	5	5	5	5	4	3	5	5	4	4.2	4	2	2	3	2.75	4	4	3	3.66667	1	2	2	2	2	1	2	2	2	2	1	1.72727	5	1	2	4	5	1	5	4	4	3	2
362	2	2	1	1	5	4	2	4	2	4	3.5	5	5	5	5	5	5	5	5	5	5	5	5	5	5	5	1	3	5	2	3	3	4	2	3	2	2	2.72727	3	4	4	4	4	4	4	4	4	4	4
363	1	3	1	1	4	4	4	4	4	4	4	5	5	5	5	5	5	5	3	5	4	4.25	3	4	4	3.66667	4	3	5	5	1	3	3	3	1	5	3	3.27273	3	3	3	2	2	3	3	2	3	3	3
364	1	2	1	1	3	5	5	5	5	5	4.66667	5	4	5	5	5	4.8	5	5	4	5	4.75	5	4	5	4.66667	4	4	4	4	4	4	4	4	4	4	4	4	2	3	3	3	3	3	3	2	2	3	3
365	1	3	2	2	5	2	2	2	2	2	2.5	2	4	3	2	2	2.6	2	2	2	2	2	3	5	5	4.33333	3	3	2	3	2	4	2	4	2	3	3	2.81818	1	2	1	2	2	1	1	1	1	1	1
366	1	2	2	1	5	5	5	5	5	5	5	4	4	3	4	3	3.6	3	3	5	5	4	5	5	5	5	4	4	4	4	3	3	4	4	4	4	4	3.81818	3	4	3	5	1	2	4	1	3	4	5
367	1	1	2	1	5	5	5	5	5	5	5	5	5	5	5	5	5	5	4	4	5	4.5	5	5	5	5	4	3	4	4	3	3	3	3	3	3	4	3.36364	4	4	4	4	4	4	4	4	3	4	4
368	1	2	2	2	2	3	3	2	3	3	2.66667	4	4	4	2	4	3.6	2	4	2	4	3	3	3	2	2.66667	2	3	3	3	2	1	3	2	2	3	3	2.45455	1	2	1	3	1	2	1	1	1	1	1
369	2	2	2	2	4	4	4	4	4	4	4	4	4	4	4	4	4	4	4	4	4	4	5	5	5	5	3	3	2	3	3	1	3	4	3	5	4	3.09091	4	4	4	4	4	3	4	4	4	4	4
370	2	3	2	1	5	2	1	4	3	3	3	2	5	5	5	4	4.2	4	4	3	3	3.5	4	4	3	3.66667	4	4	3	1	3	3	3	5	4	5	3	3.45455	3	3	3	3	3	1	3	2	1	1	1
371	2	2	1	1	2	2	2	2	3	4	2.5	2	3	2	2	2	2.2	3	3	3	3	3	2	3	3	2.66667	5	4	5	3	4	5	4	4	4	4	5	4.27273	3	3	3	3	4	4	4	4	4	3	3
372	2	3	1	2	4	2	2	2	2	2	2.33333	1	3	1	1	3	1.8	3	5	5	5	4.5	4	1	3	2.66667	5	3	3	5	3	2	5	4	4	4	3	3.72727	1	4	4	2	1	5	3	5	5	3	5
373	1	1	1	2	5	5	5	5	5	5	5	5	5	5	5	5	5	5	5	5	5	5	3	2	1	2	5	4	5	5	5	5	5	4	5	5	5	4.81818	3	4	4	4	4	4	4	3	4	4	4
374	1	2	2	2	5	5	5	5	5	5	5	5	5	5	5	5	5	5	5	5	5	5	5	5	5	5	5	5	4	5	5	5	5	5	5	5	3	4.72727	4	4	4	5	4	4	4	4	4	4	4
375	2	2	2	1	2	3	3	3	3	2	2.66667	4	4	4	4	4	4	3	4	4	3	3.5	1	3	4	2.66667	4	4	1	4	4	3	4	4	4	3	1	3.27273	2	2	2	3	1	2	2	2	2	2	2
376	1	1	1	1	4	4	4	4	4	4	4	5	5	5	5	1	4.2	5	5	4	5	4.75	5	5	4	4.66667	3	3	3	3	3	1	3	3	3	3	3	2.81818	4	3	4	4	4	3	3	4	4	4	3
377	2	2	1	2	5	5	5	4	4	5	4.66667	5	5	5	5	5	5	5	5	5	5	5	5	5	5	5	2	4	4	3	1	5	5	2	2	2	4	3.09091	2	2	3	2	2	2	2	3	3	3	2
378	2	2	1	2	3	4	2	5	4	4	3.66667	5	5	3	5	2	4	4	3	3	3	3.25	3	2	3	2.66667	5	4	4	4	4	3	3	4	4	4	4	3.90909	3	3	3	3	2	2	2	3	2	2	2
379	1	3	1	2	5	2	4	2	3	3	3.16667	5	5	5	5	5	5	2	3	3	3	2.75	3	4	4	3.66667	4	4	4	3	4	4	4	4	4	4	4	3.90909	4	4	4	4	4	4	4	4	4	4	4
380	2	3	2	2	5	2	5	5	5	5	4.5	5	5	5	5	5	5	5	5	5	5	5	4	5	5	4.66667	3	4	3	2	4	3	3	1	1	5	4	3	5	4	4	5	5	5	5	4	4	4	5
381	1	2	1	2	5	5	5	5	5	4	4.83333	4	5	5	5	5	4.8	3	5	5	5	4.5	5	5	5	5	3	4	5	5	4	3	5	4	4	5	2	4	3	5	4	5	5	5	4	4	5	4	4
382	1	2	1	1	2	4	1	5	4	4	3.33333	1	1	1	1	1	1	1	1	1	1	1	2	1	1	1.33333	3	1	3	1	2	3	1	1	2	4	3	2.18182	1	2	1	2	1	1	2	1	2	2	1
383	2	1	2	1	4	3	4	4	4	3	3.66667	1	5	3	4	5	3.6	4	4	3	4	3.75	5	5	5	5	2	4	2	3	3	2	4	2	3	2	3	2.72727	2	3	2	3	2	3	2	3	2	3	2
384	2	3	1	1	4	4	4	2	4	4	3.66667	4	4	4	4	4	4	5	3	3	3	3.5	3	2	3	2.66667	4	4	4	4	4	4	4	4	4	4	4	4	3	3	1	2	1	2	1	2	2	4	2
385	2	2	2	1	4	5	2	3	5	5	4	5	5	5	5	5	5	5	5	5	5	5	5	5	4	4.66667	3	3	3	3	3	2	3	3	3	3	3	2.90909	2	2	2	3	2	1	1	1	2	3	4
386	2	3	1	2	4	5	5	5	5	5	4.83333	5	5	5	5	5	5	5	5	5	5	5	1	1	1	1	2	1	2	3	1	4	3	3	2	1	2	2.18182	2	2	1	2	1	1	1	2	2	1	1
387	2	3	2	1	5	4	4	4	4	5	4.33333	5	5	4	4	5	4.6	4	4	5	3	4	5	3	5	4.33333	5	3	3	5	4	3	3	5	4	2	4	3.72727	1	1	1	2	1	1	1	1	1	1	1
388	1	1	2	1	4	5	4	4	4	5	4.33333	4	4	4	4	4	4	4	4	4	4	4	4	4	4	4	5	2	4	3	3	4	1	3	1	3	3	2.90909	1	3	3	1	1	4	2	4	4	2	4
389	1	3	1	1	2	2	2	2	2	2	2	2	3	2	2	3	2.4	2	2	3	2	2.25	5	5	5	5	3	4	2	2	3	1	2	1	2	1	1	2	1	1	1	1	1	1	1	1	1	1	1
390	2	2	1	2	4	3	4	5	4	4	4	5	4	5	5	5	4.8	1	3	2	5	2.75	5	4	4	4.33333	3	4	4	3	5	2	4	4	5	4	5	3.90909	1	3	2	2	3	3	3	3	3	3	3
391	1	3	1	2	2	3	3	2	3	3	2.66667	4	5	5	5	5	4.8	4	3	4	3	3.5	4	2	3	3	1	4	4	4	4	4	4	4	4	4	4	3.72727	2	3	3	3	2	3	2	2	3	3	2
392	2	3	2	1	4	3	3	4	5	4	3.83333	3	4	4	3	5	3.8	4	4	5	4	4.25	4	4	3	3.66667	3	2	4	5	2	2	5	1	2	2	3	2.81818	1	1	1	2	1	2	1	3	2	2	1
393	2	2	1	1	2	2	2	2	3	2	2.16667	3	2	1	2	3	2.2	1	1	1	1	1	3	2	2	2.33333	1	1	1	2	2	2	1	3	3	2	2	1.81818	1	1	2	1	1	1	1	1	1	1	3
394	1	1	1	2	2	2	2	2	2	1	1.83333	2	3	1	2	1	1.8	3	3	3	3	3	1	2	5	2.66667	3	4	4	1	4	3	2	4	1	3	4	3	2	1	4	5	1	3	4	5	3	1	4
395	1	1	1	2	5	5	5	5	5	5	5	5	5	5	4	5	4.8	5	3	1	5	3.5	5	5	4	4.66667	5	5	5	4	4	5	5	5	5	5	4	4.72727	4	4	5	5	4	4	5	5	4	4	5
396	1	2	2	2	4	4	3	4	4	4	3.83333	4	4	4	4	4	4	5	3	5	4	4.25	5	5	3	4.33333	3	4	4	4	4	3	4	4	4	3	4	3.72727	5	2	4	5	4	3	2	2	2	4	2
397	2	1	1	1	3	5	4	4	4	4	4	2	5	5	5	5	4.4	4	4	4	4	4	4	5	4	4.33333	2	2	2	2	2	1	1	2	2	1	2	1.72727	2	2	3	2	3	3	3	3	2	3	3
398	1	1	1	2	5	5	5	5	5	5	5	5	5	5	5	5	5	4	2	4	4	3.5	5	5	5	5	5	5	5	5	5	2	5	5	5	5	5	4.72727	3	3	3	3	3	3	3	3	3	3	3
399	2	1	2	2	2	5	3	2	5	3	3.33333	4	4	3	4	4	3.8	3	1	3	3	2.5	2	4	3	3	4	3	3	4	4	3	3	4	4	3	3	3.45455	2	3	2	3	3	2	3	2	2	3	3
400	1	1	1	2	4	5	5	4	5	5	4.66667	3	4	3	3	3	3.2	5	5	5	5	5	5	5	5	5	5	5	3	5	5	5	5	5	5	5	5	4.81818	4	3	4	3	4	4	4	4	3	4	4
401	1	1	1	1	4	3	3	3	4	3	3.33333	5	5	3	4	4	4.2	3	5	4	3	3.75	4	3	4	3.66667	3	3	3	3	2	3	3	3	3	3	3	2.90909	5	5	4	5	5	5	5	5	5	5	5
402	1	1	2	2	5	5	5	4	4	4	4.5	4	4	4	4	4	4	4	5	5	2	4	4	4	4	4	5	5	5	4	5	4	4	5	5	4	5	4.63636	5	4	5	5	5	4	5	4	4	5	5
403	1	1	1	1	5	5	5	5	5	5	5	5	5	5	5	4	4.8	5	5	5	5	5	5	5	5	5	5	5	5	5	5	2	5	5	5	5	5	4.72727	1	2	4	3	3	4	1	4	4	3	2
404	1	3	1	1	2	2	2	1	2	2	1.83333	5	5	4	4	4	4.4	4	4	2	3	3.25	4	2	2	2.66667	4	4	4	4	4	4	4	4	4	4	4	4	4	4	4	5	4	4	4	5	4	4	5
405	2	3	1	2	4	4	4	4	4	4	4	4	4	4	4	3	3.8	4	3	5	5	4.25	4	4	4	4	4	3	5	3	5	4	3	5	5	4	5	4.18182	4	4	4	4	4	4	4	4	4	4	4
406	2	3	1	1	5	5	5	5	5	5	5	5	5	5	4	5	4.8	5	5	5	5	5	5	5	5	5	5	5	5	5	5	1	5	5	5	5	5	4.63636	2	3	4	4	2	2	3	3	4	4	1
407	1	1	2	2	4	5	5	5	5	5	4.83333	5	5	5	3	5	4.6	5	5	5	5	5	5	5	5	5	5	5	5	5	5	5	4	5	4	5	5	4.81818	5	5	5	5	5	5	5	5	5	5	5
408	2	1	2	1	1	2	4	4	1	2	2.33333	4	4	3	3	5	3.8	4	4	4	4	4	2	2	5	3	5	4	1	4	4	2	4	5	4	3	5	3.72727	3	4	4	4	4	4	5	5	5	5	5
409	1	1	2	1	5	3	5	5	4	4	4.33333	5	5	5	5	2	4.4	4	5	5	5	4.75	5	5	2	4	1	1	1	1	1	1	1	1	1	1	1	1	1	3	2	3	2	3	2	3	2	3	2
410	1	3	2	2	3	5	3	5	4	3	3.83333	4	3	4	4	4	3.8	4	3	4	4	3.75	3	3	3	3	3	3	3	3	3	2	3	3	3	3	3	2.90909	4	4	3	3	3	3	4	4	4	3	3
411	1	1	1	1	5	2	5	5	5	5	4.5	4	4	4	4	4	4	5	5	5	5	5	5	5	5	5	5	4	5	5	5	5	5	4	4	4	4	4.54545	4	2	1	5	4	3	2	5	1	4	4
412	1	1	2	2	5	5	4	5	4	5	4.66667	5	5	4	4	4	4.4	5	5	5	5	5	4	5	5	4.66667	4	4	4	4	4	4	4	4	4	4	4	4	2	4	3	4	3	4	3	4	3	4	3
413	1	1	1	1	5	5	5	5	5	2	4.5	5	5	5	5	5	5	5	5	5	5	5	2	2	2	2	5	4	5	5	5	5	5	4	5	5	5	4.81818	3	4	4	4	4	4	4	3	4	4	4
414	2	2	1	1	5	5	5	5	5	5	5	5	4	5	3	4	4.2	5	5	5	5	5	5	5	5	5	4	4	4	4	4	3	4	4	4	4	3	3.81818	2	3	3	3	2	2	3	3	3	2	3
415	1	2	1	1	3	3	5	2	5	3	3.5	3	5	4	5	4	4.2	5	4	3	5	4.25	4	4	5	4.33333	2	2	2	2	2	2	2	2	2	2	2	2	3	3	3	4	3	3	3	3	3	3	3
416	1	3	2	1	5	5	5	5	5	5	5	5	5	5	5	5	5	4	5	5	3	4.25	5	4	5	4.66667	1	1	2	1	1	1	1	1	1	1	1	1.09091	2	3	3	1	2	3	1	4	1	3	2
417	2	2	1	2	4	3	4	3	4	3	3.5	4	4	3	4	4	3.8	2	5	3	2	3	2	2	5	3	1	1	1	1	1	2	1	1	1	1	1	1.09091	4	3	1	3	3	1	4	3	4	1	5
418	1	3	1	1	2	2	3	4	4	3	3	2	2	3	3	3	2.6	3	5	4	3	3.75	3	4	3	3.33333	4	3	1	5	3	5	2	4	4	3	3	3.36364	1	3	3	2	3	2	2	3	3	3	3
419	1	2	1	1	2	3	2	3	3	3	2.66667	2	3	4	3	2	2.8	4	2	3	2	2.75	3	2	3	2.66667	3	2	2	1	3	2	1	3	2	3	4	2.36364	2	4	4	3	2	4	3	2	3	1	1
420	1	1	1	1	3	5	5	5	4	3	4.16667	5	4	5	5	5	4.8	5	5	5	5	5	4	5	5	4.66667	3	3	3	3	3	1	3	3	3	3	3	2.81818	4	3	4	4	4	3	3	4	4	4	3
421	1	3	2	1	5	4	5	4	5	5	4.66667	5	4	5	5	5	4.8	4	4	4	4	4	5	4	5	4.66667	4	4	4	3	4	3	4	3	4	3	3	3.54545	4	5	5	5	5	5	5	5	5	5	5
422	1	3	2	1	4	4	3	4	4	4	3.83333	4	4	4	4	4	4	3	3	3	3	3	4	4	4	4	4	4	5	5	4	3	4	4	4	4	5	4.18182	5	4	5	5	5	5	4	5	5	5	5
423	1	3	1	2	5	5	5	5	5	5	5	5	5	5	5	5	5	5	5	5	5	5	5	5	5	5	5	5	3	5	5	4	5	5	5	5	2	4.45455	1	4	4	4	4	4	4	4	4	4	4
424	2	1	1	2	4	3	4	4	4	3	3.66667	4	4	3	4	4	3.8	4	4	4	4	4	4	5	4	4.33333	3	1	1	5	4	3	4	4	3	3	1	2.90909	3	4	4	5	4	4	4	4	4	4	3
425	2	2	1	1	5	5	4	5	4	4	4.5	5	5	4	3	5	4.4	5	5	4	3	4.25	5	5	2	4	2	5	5	5	5	4	5	5	5	5	2	4.36364	5	5	5	5	5	5	5	5	5	5	5
426	2	1	2	1	3	4	5	5	5	5	4.5	5	5	4	4	5	4.6	4	4	5	4	4.25	5	4	5	4.66667	4	2	5	4	4	5	4	3	4	4	5	4	3	4	3	4	3	4	3	4	3	4	2
427	1	2	1	1	3	1	1	2	4	1	2	2	2	2	2	3	2.2	2	1	1	2	1.5	5	5	5	5	2	2	1	1	1	1	1	1	1	1	1	1.18182	1	2	1	2	3	1	1	1	1	1	1
428	1	2	1	1	5	5	5	5	5	5	5	5	5	5	3	5	4.6	5	5	5	5	5	5	5	5	5	5	5	5	5	5	5	5	5	5	5	5	5	4	5	5	5	5	5	5	5	5	5	5
429	1	1	2	2	2	2	3	3	2	3	2.5	4	5	5	5	4	4.6	3	4	5	4	4	3	4	4	3.66667	2	2	2	2	2	1	1	2	2	1	2	1.72727	4	4	4	4	4	4	4	4	4	4	3
430	1	3	2	1	3	4	3	3	3	3	3.16667	5	5	5	5	5	5	4	2	2	3	2.75	4	3	1	2.66667	4	5	5	5	4	4	5	4	5	4	1	4.18182	4	5	4	4	5	5	4	5	5	4	4
431	2	3	1	1	4	4	4	5	5	5	4.5	3	3	3	3	3	3	5	3	2	5	3.75	4	4	4	4	2	2	1	2	2	1	2	1	2	2	2	1.72727	2	4	3	3	3	4	3	2	2	5	4
432	2	1	1	1	5	3	4	3	4	4	3.83333	4	4	4	4	4	4	3	4	3	5	3.75	3	4	4	3.66667	4	3	3	3	3	2	3	3	3	3	2	2.90909	1	4	4	4	4	4	4	4	4	4	4
433	1	1	1	2	5	4	5	5	4	4	4.5	5	5	5	3	4	4.4	5	4	3	3	3.75	4	5	5	4.66667	2	2	1	2	2	1	2	2	2	2	2	1.81818	3	3	3	3	3	3	3	3	3	3	3
434	1	1	1	1	4	4	4	5	5	4	4.33333	4	5	5	5	5	4.8	4	4	5	4	4.25	5	5	4	4.66667	3	4	2	3	3	2	4	2	3	2	3	2.81818	3	3	3	3	2	2	3	3	3	3	3
435	2	2	2	2	4	3	4	3	4	3	3.5	3	4	3	4	3	3.4	3	4	3	3	3.25	5	5	5	5	5	4	5	4	4	1	4	4	4	4	5	4	1	3	4	3	1	2	4	5	4	2	4
436	1	1	1	1	4	5	4	5	5	5	4.66667	5	5	4	4	5	4.6	3	3	3	3	3	4	4	5	4.33333	2	2	3	3	4	3	4	3	1	3	4	2.90909	3	3	3	3	3	3	3	3	3	3	3
437	2	3	2	1	4	3	4	3	3	3	3.33333	5	5	5	3	5	4.6	4	4	4	4	4	4	4	2	3.33333	2	2	2	2	2	2	2	2	2	2	1	1.90909	3	3	3	3	3	3	3	3	3	3	3
438	1	3	2	2	5	5	5	5	5	5	5	5	5	5	5	5	5	4	3	5	2	3.5	4	4	5	4.33333	5	4	4	5	5	4	5	4	5	5	4	4.54545	2	4	4	4	3	4	3	4	4	3	3
439	2	2	2	2	5	5	5	5	5	5	5	4	5	5	5	5	4.8	3	4	5	5	4.25	5	4	5	4.66667	5	5	5	5	5	5	5	5	5	5	2	4.72727	4	4	3	4	4	3	4	3	4	3	3
440	2	2	2	1	4	4	4	4	4	4	4	2	3	3	2	5	3	4	4	4	4	4	4	3	3	3.33333	4	4	4	3	4	4	3	4	4	3	4	3.72727	3	4	2	3	3	4	3	3	4	2	2
441	1	3	1	2	3	4	4	4	4	3	3.66667	3	2	2	2	1	2	5	1	1	2	2.25	2	3	2	2.33333	3	3	3	3	3	3	3	3	3	3	1	2.81818	2	2	2	2	2	2	1	2	2	2	2
442	1	3	1	1	2	2	3	3	3	3	2.66667	3	2	3	3	3	2.8	5	5	5	5	5	3	4	3	3.33333	3	3	3	3	3	2	3	3	3	3	3	2.90909	3	3	2	3	3	3	3	3	3	3	3
443	1	3	1	1	5	5	5	5	5	5	5	4	4	4	4	4	4	5	5	5	5	5	4	5	5	4.66667	4	4	4	4	4	3	4	4	4	4	4	3.90909	4	4	4	3	4	3	3	3	4	4	4
444	1	2	1	1	5	5	5	5	5	4	4.83333	5	5	5	5	5	5	5	5	5	5	5	5	4	5	4.66667	4	2	4	4	4	4	4	4	4	4	4	3.81818	3	3	4	4	4	3	3	4	4	4	3
445	2	1	1	2	5	2	5	5	5	5	4.5	5	5	5	5	5	5	4	4	5	4	4.25	4	5	5	4.66667	3	5	5	5	5	4	5	5	5	5	5	4.72727	5	5	5	5	5	5	5	5	5	5	5
446	2	3	1	2	1	1	1	1	1	1	1	1	1	1	1	1	1	1	1	1	3	1.5	1	1	1	1	4	4	4	4	4	3	3	4	4	3	4	3.72727	4	4	4	5	4	4	4	4	4	4	3
447	1	2	2	2	3	3	3	3	3	3	3	4	3	3	3	4	3.4	5	5	5	5	5	3	3	3	3	5	5	5	5	5	4	5	5	4	5	5	4.81818	2	3	3	3	3	3	3	3	3	3	3
448	1	3	1	2	4	4	4	4	4	4	4	5	5	5	5	5	5	1	2	3	1	1.75	4	4	4	4	4	3	3	4	4	3	3	4	3	4	3	3.45455	3	3	1	4	3	3	3	3	3	3	3
449	2	3	1	1	5	5	5	5	5	4	4.83333	5	5	5	4	5	4.8	5	4	4	5	4.5	3	5	5	4.33333	5	5	5	4	4	4	5	5	5	4	5	4.63636	3	3	4	3	3	4	3	3	4	1	4
450	1	3	1	2	1	3	5	5	5	4	3.83333	4	4	4	4	4	4	4	4	4	4	4	3	3	5	3.66667	3	3	3	2	3	2	3	3	3	3	3	2.81818	3	3	2	3	3	3	3	3	3	3	3
451	1	3	1	2	5	5	5	5	5	2	4.5	5	5	5	5	5	5	4	4	5	5	4.5	5	5	4	4.66667	5	2	2	1	2	2	4	1	2	4	2	2.45455	2	1	2	1	2	1	2	3	1	2	1
452	2	1	1	1	5	3	4	3	4	4	3.83333	4	3	4	4	4	3.8	5	3	1	4	3.25	4	4	2	3.33333	4	3	3	4	4	3	3	3	4	4	4	3.54545	1	4	4	4	4	4	4	4	4	4	4
453	1	3	1	1	4	5	5	4	5	4	4.5	5	4	5	5	5	4.8	5	5	3	5	4.5	4	5	5	4.66667	4	3	3	2	3	4	3	5	3	4	3	3.36364	1	2	2	1	2	1	2	2	2	1	2
454	1	2	1	1	5	5	5	5	5	1	4.33333	4	3	3	4	3	3.4	5	5	4	4	4.5	4	5	5	4.66667	3	3	3	3	3	3	3	3	2	3	2	2.81818	3	3	3	3	3	3	3	3	3	2	3
455	2	1	1	1	4	4	4	4	5	5	4.33333	5	5	5	5	5	5	3	3	3	4	3.25	3	5	5	4.33333	3	3	4	4	4	4	4	3	4	4	4	3.72727	3	3	4	4	4	3	4	3	4	4	4
456	2	3	2	2	5	5	5	5	5	5	5	3	4	3	4	4	3.6	4	5	5	5	4.75	4	5	5	4.66667	4	4	3	4	3	1	3	3	2	4	3	3.09091	2	3	3	2	3	3	2	2	2	2	2
457	2	3	1	2	5	5	5	5	5	5	5	5	5	5	5	5	5	5	5	5	5	5	2	2	2	2	4	5	4	4	4	3	3	4	4	4	5	4	3	3	3	4	3	3	3	3	3	3	3
458	2	1	1	1	5	5	4	5	5	5	4.83333	5	5	5	5	5	5	5	5	5	5	5	5	5	5	5	4	1	5	4	3	4	4	4	5	4	4	3.81818	4	4	3	3	3	4	4	4	3	4	3
459	1	1	1	2	5	4	5	4	5	5	4.66667	5	5	4	5	5	4.8	5	5	5	5	5	5	5	5	5	4	3	2	3	2	4	2	4	3	3	2	2.90909	2	1	2	5	4	4	3	3	3	1	4
460	1	1	2	1	4	3	4	3	4	3	3.5	3	4	5	3	4	3.8	4	4	4	4	4	4	4	2	3.33333	4	5	4	5	4	4	2	5	4	5	4	4.18182	2	4	3	4	3	4	3	4	3	4	3
461	1	1	2	1	5	4	5	5	5	4	4.66667	5	5	5	5	5	5	5	5	5	5	5	4	5	5	4.66667	5	4	5	5	5	5	5	4	3	4	4	4.45455	4	3	4	4	4	3	4	4	3	4	4
462	1	3	2	2	2	3	4	3	3	2	2.83333	3	3	3	3	3	3	3	3	2	2	2.5	2	3	3	2.66667	2	2	1	2	1	2	2	1	1	2	1	1.54545	4	3	3	5	3	4	3	3	4	3	4
463	1	2	2	1	4	5	4	5	4	5	4.5	4	4	4	4	4	4	5	5	5	5	5	5	5	5	5	5	4	5	5	4	4	5	5	5	4	5	4.63636	4	4	4	5	4	4	4	4	4	4	4
464	2	1	1	2	5	2	2	2	2	2	2.5	2	4	3	2	2	2.6	1	1	1	1	1	2	2	2	2	2	2	4	4	3	2	4	3	4	2	3	3	1	1	3	3	2	2	1	1	1	2	3
465	2	2	1	1	3	2	1	2	2	3	2.16667	2	5	3	2	2	2.8	3	1	3	2	2.25	4	4	4	4	3	3	3	3	5	2	3	2	1	3	3	2.81818	5	5	2	4	3	3	3	3	3	2	2
466	1	3	2	1	5	3	4	3	4	4	3.83333	5	5	5	5	5	5	5	5	5	5	5	5	5	5	5	3	2	3	1	2	3	2	2	2	2	3	2.27273	3	2	2	2	3	3	3	3	3	2	2
467	1	3	1	2	3	2	2	4	4	2	2.83333	2	3	2	2	2	2.2	1	1	1	1	1	4	3	2	3	4	1	3	4	5	2	2	5	4	4	1	3.18182	4	1	4	3	3	3	1	4	2	1	1
468	1	2	2	1	5	5	3	5	4	4	4.33333	5	5	4	4	4	4.4	3	5	4	5	4.25	3	3	4	3.33333	5	5	5	5	5	5	5	5	5	5	5	5	5	5	5	5	5	5	5	5	5	5	5
469	1	3	1	2	5	5	5	5	5	5	5	5	4	5	5	4	4.6	5	5	5	5	5	5	4	5	4.66667	5	4	4	4	5	5	5	5	4	4	4	4.45455	2	1	4	4	2	3	3	4	3	1	3
470	1	3	1	1	4	4	4	3	4	4	3.83333	5	5	5	4	4	4.6	4	3	3	5	3.75	3	3	2	2.66667	4	4	3	4	3	1	3	3	2	4	3	3.09091	2	3	3	2	3	3	2	2	2	2	2
471	2	1	2	2	4	4	4	4	4	4	4	5	4	5	4	4	4.4	5	3	3	4	3.75	3	4	4	3.66667	4	3	3	3	4	4	4	3	4	4	4	3.63636	2	2	3	3	2	3	3	3	2	2	2
472	1	3	2	2	4	2	3	3	3	2	2.83333	3	3	5	4	4	3.8	4	4	4	4	4	2	2	3	2.33333	1	1	2	1	1	1	1	1	1	3	2	1.36364	1	3	1	3	1	2	3	2	3	3	1
473	2	1	1	2	5	5	5	5	5	5	5	4	4	4	4	4	4	3	5	4	3	3.75	4	3	3	3.33333	4	5	4	5	5	4	4	4	5	5	4	4.45455	3	3	3	4	1	3	2	1	4	3	4
474	2	2	2	2	5	3	4	3	4	5	4	5	5	5	5	4	4.8	5	5	3	5	4.5	5	5	4	4.66667	3	3	3	3	3	3	3	3	3	3	3	3	3	3	3	3	3	3	4	4	2	5	1
475	1	1	1	1	5	5	5	5	5	5	5	3	4	3	4	4	3.6	3	3	2	4	3	2	5	4	3.66667	2	2	2	2	2	2	2	2	2	2	1	1.90909	2	2	3	3	2	2	3	3	3	2	3
476	1	2	1	1	3	3	4	4	4	4	3.66667	4	3	4	4	4	3.8	2	4	4	4	3.5	5	3	2	3.33333	4	2	4	4	4	3	4	4	4	4	4	3.72727	4	3	5	3	4	4	2	2	1	2	4
477	1	1	2	1	5	5	5	5	5	5	5	4	4	4	4	4	4	4	4	3	4	3.75	4	3	4	3.66667	4	4	4	4	4	4	4	4	4	4	3	3.90909	3	3	3	3	3	3	3	3	3	3	3
478	2	1	2	1	5	5	5	5	5	5	5	2	5	5	5	5	4.4	5	5	5	5	5	5	5	5	5	2	5	5	5	5	5	5	5	5	5	2	4.45455	5	4	5	4	5	5	5	5	5	5	4
479	1	1	2	2	4	5	5	5	2	5	4.33333	5	5	5	5	5	5	4	4	4	4	4	3	4	3	3.33333	3	4	3	3	3	3	4	4	4	3	4	3.45455	4	4	4	5	4	3	4	4	4	4	4
480	1	1	1	2	3	5	4	5	3	5	4.16667	4	4	4	4	1	3.4	4	4	2	3	3.25	2	4	4	3.33333	5	1	5	5	1	5	3	4	3	2	5	3.54545	3	3	3	4	2	3	2	2	3	3	3
481	1	1	1	1	5	5	5	5	5	5	5	1	1	1	1	5	1.8	5	2	2	2	2.75	5	5	5	5	3	3	3	3	3	3	3	3	3	3	1	2.81818	5	5	5	5	5	5	5	5	5	5	5
482	2	2	2	1	5	3	1	5	5	3	3.66667	5	5	5	5	5	5	4	2	1	5	3	4	3	4	3.66667	4	4	4	4	4	4	4	4	4	4	4	4	4	3	4	4	4	3	4	4	3	4	4
483	1	1	1	1	5	5	5	5	5	5	5	4	5	3	3	4	3.8	5	4	3	5	4.25	5	4	4	4.33333	3	3	2	2	1	2	5	5	3	1	2	2.63636	2	4	1	2	1	1	1	1	2	1	3
484	2	2	2	1	5	4	4	4	5	4	4.33333	5	5	5	4	4	4.6	5	5	5	5	5	4	4	5	4.33333	5	5	5	5	5	2	5	5	5	5	5	4.72727	4	1	4	4	1	2	1	4	2	1	4
485	2	1	2	1	5	4	4	4	4	4	4.16667	4	3	4	4	4	3.8	4	4	4	4	4	3	4	3	3.33333	4	4	4	3	4	3	4	4	4	4	4	3.81818	3	4	3	3	3	4	3	4	3	4	3
486	1	3	1	1	4	4	4	3	3	4	3.66667	5	4	5	5	5	4.8	5	4	5	5	4.75	5	5	5	5	3	3	3	3	3	3	3	3	3	3	3	3	3	3	3	3	3	3	3	3	2	4	3
487	2	3	1	1	2	3	1	1	1	2	1.66667	5	4	4	5	4	4.4	5	5	5	5	5	5	4	3	4	2	4	3	4	4	5	5	2	3	5	5	3.81818	4	1	4	4	4	4	4	4	4	3	2
488	2	3	1	1	5	5	5	5	5	3	4.66667	5	5	4	5	4	4.6	4	4	4	5	4.25	5	5	4	4.66667	3	3	5	3	1	5	4	5	1	5	4	3.54545	2	4	3	5	4	4	4	4	2	5	4
489	1	2	2	2	5	5	5	5	5	5	5	5	5	5	5	5	5	5	5	5	5	5	5	5	5	5	5	4	5	5	5	3	4	5	5	5	5	4.63636	4	4	5	4	4	4	5	5	4	5	5
490	2	2	1	2	3	3	3	3	3	3	3	4	5	5	3	2	3.8	3	3	3	4	3.25	4	4	3	3.66667	1	4	4	4	4	3	4	4	4	4	4	3.63636	4	4	4	4	4	4	4	4	4	4	4
491	1	2	1	2	5	5	5	5	5	5	5	5	5	5	5	5	5	5	5	5	5	5	3	3	3	3	3	3	3	3	3	2	3	3	3	2	3	2.81818	4	3	4	3	1	1	4	2	5	3	1
492	1	2	2	2	4	4	3	4	3	4	3.66667	5	4	2	4	2	3.4	5	4	4	5	4.5	2	5	3	3.33333	4	5	3	3	2	1	5	3	2	4	4	3.27273	2	4	3	4	2	1	2	3	4	3	4
493	1	1	2	2	4	4	4	4	3	3	3.66667	2	5	4	3	5	3.8	4	3	4	3	3.5	3	4	4	3.66667	3	3	3	3	3	2	3	3	2	3	2	2.72727	3	3	3	3	3	3	3	3	3	2	3
494	2	1	2	1	5	5	3	4	3	2	3.66667	5	4	5	4	5	4.6	5	5	4	5	4.75	4	4	3	3.66667	5	5	4	5	5	5	5	5	5	5	3	4.72727	5	5	5	5	5	5	5	5	5	5	5
495	2	3	1	2	4	4	4	4	4	4	4	5	5	4	5	5	4.8	4	4	5	4	4.25	4	3	4	3.66667	3	3	3	3	3	3	3	3	3	3	3	3	1	2	2	3	2	2	2	2	2	2	2
496	1	3	2	1	5	5	5	5	4	4	4.66667	4	4	3	4	4	3.8	4	3	3	3	3.25	2	1	2	1.66667	2	1	1	1	1	1	1	1	1	1	1	1.09091	3	3	3	3	3	3	3	3	3	3	3
497	1	2	1	1	4	4	5	5	5	5	4.66667	4	4	4	4	4	4	5	5	4	5	4.75	5	5	3	4.33333	1	1	1	1	1	1	1	1	1	1	1	1	4	3	4	4	4	4	4	4	4	4	4
498	1	1	1	1	5	5	5	4	5	5	4.83333	5	5	4	5	5	4.8	4	4	4	4	4	4	5	5	4.66667	4	2	3	3	3	3	3	2	3	3	2	2.81818	4	4	4	4	4	4	3	4	4	4	4
499	2	3	1	1	2	2	2	2	2	2	2	2	1	2	1	1	1.4	5	1	3	2	2.75	5	4	5	4.66667	5	4	4	4	4	4	4	4	4	4	3	4	3	3	3	3	3	3	3	1	3	3	3
500	2	1	1	1	4	4	3	4	4	3	3.66667	4	4	4	4	4	4	5	5	5	4	4.75	4	4	4	4	2	2	2	2	4	1	2	1	1	2	2	1.90909	3	3	1	2	1	1	1	1	1	1	1
501	1	1	2	1	5	5	4	2	5	4	4.16667	5	5	5	4	5	4.8	5	4	4	4	4.25	3	3	3	3	5	4	4	4	3	2	4	4	4	4	4	3.81818	3	3	3	3	3	3	3	3	3	3	3
502	2	1	1	1	3	4	4	4	4	4	3.83333	4	5	3	5	5	4.4	3	1	3	2	2.25	5	5	5	5	3	3	2	3	3	2	3	2	3	3	4	2.81818	3	2	3	3	3	2	3	3	3	2	3
503	2	2	1	2	5	5	5	5	5	5	5	5	5	5	5	5	5	4	5	5	5	4.75	5	5	5	5	5	5	5	5	5	5	5	5	5	5	5	5	5	4	5	5	5	5	5	5	5	5	4
504	2	3	2	1	3	1	5	5	4	2	3.33333	5	5	4	4	4	4.4	5	5	5	5	5	5	3	5	4.33333	5	4	4	5	3	1	3	3	2	2	3	3.18182	3	3	3	3	3	2	3	3	3	3	3
505	1	1	1	1	5	5	5	5	5	5	5	5	4	5	4	5	4.6	5	5	5	5	5	5	5	5	5	3	5	5	5	5	4	5	5	5	5	5	4.72727	5	5	5	5	5	5	5	5	5	5	5
506	2	2	2	1	4	5	3	5	3	5	4.16667	4	4	4	4	4	4	4	3	4	4	3.75	2	4	5	3.66667	3	3	3	2	2	3	3	2	3	3	3	2.72727	4	4	4	4	4	4	4	4	4	4	4
507	2	2	2	2	3	2	2	2	2	5	2.66667	5	5	4	4	5	4.6	4	4	4	4	4	5	5	5	5	4	3	5	4	2	3	1	4	3	4	3	3.27273	3	2	1	4	1	2	2	4	3	3	4
508	1	2	1	2	5	4	5	4	3	4	4.16667	5	5	5	3	5	4.6	5	4	4	5	4.5	3	3	5	3.66667	1	3	5	5	3	3	3	2	3	4	2	3.09091	4	5	4	5	5	4	5	5	4	5	4
509	1	1	1	2	3	4	4	4	4	3	3.66667	5	5	5	5	5	5	4	3	5	2	3.5	4	2	5	3.66667	4	1	3	4	3	4	3	4	4	1	4	3.18182	3	3	4	4	4	3	4	3	3	4	3
510	2	2	1	2	4	5	4	5	5	4	4.5	4	5	4	5	4	4.4	5	3	5	4	4.25	5	5	5	5	5	5	5	5	5	4	5	5	4	5	5	4.81818	4	4	4	4	4	4	4	4	4	4	4
511	2	2	1	1	4	2	2	1	2	5	2.66667	2	3	4	2	3	2.8	2	2	3	4	2.75	3	5	3	3.66667	3	1	2	2	2	1	1	1	1	2	1	1.54545	4	4	3	4	4	4	3	4	4	4	4
512	1	2	1	2	4	4	3	4	4	3	3.66667	5	4	5	4	5	4.6	5	4	5	5	4.75	4	5	5	4.66667	4	4	4	4	4	3	4	4	4	3	4	3.81818	4	4	4	4	4	4	4	4	4	4	4
513	2	3	1	1	4	4	4	4	4	4	4	5	5	5	5	2	4.4	4	4	4	4	4	3	4	2	3	4	4	4	4	4	3	4	4	4	4	4	3.90909	3	3	3	5	4	3	3	2	4	3	3
514	2	1	1	1	5	5	5	5	4	5	4.83333	5	5	5	5	5	5	2	5	4	4	3.75	5	5	4	4.66667	2	5	5	5	5	5	2	5	5	5	5	4.45455	3	3	3	4	3	3	3	3	3	3	3
515	1	1	1	1	4	3	4	5	5	3	4	5	5	5	5	4	4.8	5	5	5	5	5	5	4	5	4.66667	4	4	2	4	4	3	5	3	1	4	3	3.36364	2	2	2	3	2	3	2	2	2	3	3
516	1	2	2	2	5	3	4	3	4	5	4	4	5	5	5	3	4.4	5	4	4	5	4.5	4	4	3	3.66667	5	4	4	4	4	4	4	4	4	4	4	4.09091	1	3	4	4	3	5	4	5	2	4	3
517	1	1	2	2	5	5	5	5	5	5	5	5	3	5	5	5	4.6	5	4	5	4	4.5	5	5	5	5	2	2	4	3	4	1	3	4	5	3	4	3.18182	4	4	4	4	4	4	4	4	4	4	4
518	2	2	1	1	4	1	4	4	4	4	3.5	5	5	5	5	5	5	3	5	4	5	4.25	5	3	5	4.33333	5	5	5	5	5	4	5	5	4	5	5	4.81818	5	4	5	4	5	5	5	5	5	5	4
519	1	1	1	1	5	5	5	5	5	4	4.83333	4	5	5	5	5	4.8	5	5	5	5	5	5	5	5	5	3	2	2	2	2	2	2	2	2	2	1	2	1	2	2	2	2	2	2	2	2	2	2
520	2	3	2	2	4	4	4	2	4	3	3.5	3	3	3	3	3	3	5	4	3	4	4	4	4	4	4	2	2	2	2	2	2	2	2	2	2	1	1.90909	3	3	3	3	3	3	3	3	3	3	3
521	2	3	2	1	4	4	4	4	4	3	3.83333	4	4	3	4	4	3.8	5	5	2	3	3.75	4	4	4	4	4	5	2	5	3	2	2	4	3	2	4	3.27273	2	2	1	2	2	2	2	2	2	3	3
522	1	1	1	1	5	2	2	5	3	5	3.66667	4	4	3	3	3	3.4	3	4	4	5	4	5	5	5	5	2	1	2	2	2	1	2	2	2	2	2	1.81818	2	2	3	3	2	2	3	3	3	2	3
523	2	2	2	2	4	4	5	5	4	5	4.5	5	5	5	5	5	5	5	5	5	5	5	3	4	4	3.66667	3	3	3	3	3	1	3	3	3	3	3	2.81818	3	3	3	2	3	2	3	2	3	3	3
524	1	1	1	1	5	3	5	5	5	5	4.66667	4	5	5	5	5	4.8	5	5	5	5	5	4	4	5	4.33333	4	2	1	2	1	2	2	1	1	3	1	1.81818	3	2	3	4	2	3	1	3	2	4	1
525	1	2	1	1	4	4	4	3	3	4	3.66667	5	4	5	4	2	4	3	4	4	3	3.5	3	3	3	3	1	3	3	2	1	3	2	1	1	3	4	2.18182	4	4	4	4	3	3	3	3	3	3	3
526	1	2	1	1	3	3	3	3	3	3	3	3	2	2	3	3	2.6	2	2	3	1	2	2	3	2	2.33333	1	2	2	2	2	1	2	2	2	2	1	1.72727	4	4	2	4	4	4	4	4	4	4	4
527	2	3	2	2	4	4	4	4	4	4	4	5	5	5	5	5	5	5	5	5	5	5	3	2	3	2.66667	1	4	3	3	4	2	3	4	4	1	3	2.90909	4	1	4	5	5	3	1	3	3	1	1
528	1	1	2	1	5	5	5	4	4	5	4.66667	4	5	5	5	5	4.8	5	4	4	4	4.25	5	5	4	4.66667	3	3	2	3	3	2	3	2	3	3	4	2.81818	1	1	1	1	1	1	1	1	1	1	1
529	2	2	2	1	4	3	4	1	4	3	3.16667	3	3	3	3	3	3	3	3	3	3	3	3	3	5	3.66667	3	1	1	1	1	1	1	1	1	2	1	1.27273	2	4	1	2	1	1	1	1	2	1	3
530	2	1	1	1	5	4	3	3	3	4	3.66667	5	4	4	3	4	4	4	5	3	3	3.75	4	4	3	3.66667	3	4	3	4	3	4	1	4	3	4	3	3.27273	3	4	3	4	3	4	3	4	3	4	3
531	1	2	2	2	4	4	4	5	4	5	4.33333	4	4	4	2	4	3.6	5	5	5	5	5	5	3	4	4	3	3	3	3	3	3	3	3	3	2	3	2.90909	2	3	3	3	3	3	3	3	3	3	3
532	1	2	1	2	3	3	5	2	5	3	3.5	4	4	4	4	4	4	3	3	3	3	3	4	3	4	3.66667	2	3	2	2	2	2	3	3	3	3	3	2.54545	3	3	3	4	3	3	3	3	3	3	3
533	1	3	2	2	2	2	2	2	2	2	2	1	3	1	2	3	2	2	2	3	4	2.75	3	3	3	3	1	1	1	1	1	1	1	1	2	1	2	1.18182	3	3	1	2	1	1	1	1	1	1	1
534	1	1	1	1	1	1	1	1	1	4	1.5	3	3	3	3	3	3	4	3	4	3	3.5	5	5	4	4.66667	3	2	2	2	2	2	2	2	2	2	1	2	1	2	2	2	2	2	2	2	2	2	2
535	2	2	2	1	5	4	5	4	5	5	4.66667	5	5	5	5	5	5	5	5	3	5	4.5	5	5	2	4	4	4	4	3	4	3	3	3	4	3	2	3.36364	4	3	4	4	4	1	5	3	4	3	3
536	1	3	1	1	3	3	3	2	3	3	2.83333	4	4	4	4	4	4	5	5	5	5	5	4	4	4	4	5	5	5	5	5	4	5	5	5	5	5	4.90909	5	4	5	5	5	5	4	5	5	5	5
537	2	3	2	2	4	4	4	4	3	3	3.66667	3	3	3	3	3	3	4	4	4	4	4	4	4	4	4	5	4	3	4	4	2	4	4	4	3	4	3.72727	3	5	4	3	2	5	3	4	5	3	5
538	1	2	1	1	3	5	2	4	5	5	4	4	4	4	4	4	4	4	4	4	4	4	3	2	5	3.33333	4	3	3	3	3	2	2	3	2	3	3	2.81818	2	3	3	2	2	3	3	3	2	2	2
539	2	1	2	1	3	4	3	3	3	4	3.33333	4	4	4	4	4	4	4	3	4	3	3.5	3	2	3	2.66667	4	4	4	4	4	4	4	4	4	4	4	4	4	3	5	4	5	3	4	3	4	3	4
540	2	2	1	2	5	5	5	5	5	5	5	5	5	5	5	5	5	2	5	5	5	4.25	5	5	5	5	4	4	4	4	4	4	4	4	4	4	4	4	4	4	4	4	4	4	4	3	3	4	4
541	1	3	2	1	2	3	1	1	1	2	1.66667	5	5	5	5	5	5	4	4	4	4	4	4	3	4	3.66667	2	1	2	2	2	2	2	2	2	2	2	1.90909	3	2	3	4	3	3	3	3	3	3	3
542	1	1	1	1	5	5	5	4	4	5	4.66667	3	3	4	3	4	3.4	5	3	5	4	4.25	5	4	5	4.66667	4	3	3	4	4	3	3	3	4	4	4	3.54545	4	3	4	4	4	4	3	4	4	4	4
543	2	3	1	2	4	4	4	4	4	4	4	5	4	4	5	3	4.2	4	3	5	5	4.25	3	4	4	3.66667	5	1	5	3	4	4	4	2	4	5	5	3.81818	3	3	3	3	3	3	3	1	3	3	3
544	1	1	2	2	4	4	4	4	4	4	4	5	5	5	5	5	5	4	4	4	4	4	5	4	5	4.66667	4	3	4	4	3	3	3	3	3	3	4	3.36364	4	4	3	1	4	5	5	2	3	4	4
545	1	1	1	1	2	1	4	4	2	4	2.83333	4	4	3	4	4	3.8	2	4	3	3	3	3	3	3	3	5	4	4	4	5	5	5	5	4	4	4	4.45455	5	5	5	5	5	5	5	5	5	4	5
546	1	2	1	1	2	3	4	3	5	3	3.33333	3	3	3	4	4	3.4	4	4	4	4	4	3	3	4	3.33333	4	2	4	3	4	3	4	4	4	4	3	3.54545	5	5	5	5	5	4	4	4	4	4	5
547	1	3	1	1	5	5	5	5	5	5	5	5	5	5	5	5	5	5	5	5	5	5	5	5	1	3.66667	3	3	3	3	3	1	3	3	3	3	3	2.81818	3	4	4	4	4	4	4	4	4	4	4
548	1	1	1	1	4	5	3	4	3	4	3.83333	5	5	5	5	5	5	3	5	4	3	3.75	3	3	3	3	4	5	4	4	3	2	4	4	4	3	5	3.81818	1	1	2	4	1	3	2	4	3	3	2
549	1	2	1	2	4	4	4	4	4	4	4	4	3	4	4	3	3.6	3	3	4	3	3.25	3	3	3	3	4	4	3	3	4	4	3	3	4	4	3	3.54545	3	3	2	4	3	4	4	3	3	4	4
550	2	1	2	2	3	4	4	4	3	3	3.5	5	5	4	5	5	4.8	3	4	4	5	4	4	4	4	4	5	4	2	4	4	3	4	4	4	4	1	3.54545	4	4	4	4	4	4	4	4	4	4	4
551	2	1	1	1	5	2	5	5	5	3	4.16667	5	5	5	5	5	5	4	4	5	4	4.25	3	2	3	2.66667	3	4	4	4	2	2	3	3	3	3	4	3.18182	3	3	2	3	4	4	3	4	2	3	4
552	1	3	1	1	5	4	5	5	5	4	4.66667	5	5	4	5	5	4.8	5	5	3	5	4.5	4	4	4	4	3	3	3	3	3	3	3	3	3	3	3	3	4	4	4	4	4	4	4	4	3	4	3
553	2	3	2	1	4	4	4	4	4	3	3.83333	5	4	5	5	5	4.8	4	3	5	4	4	4	4	5	4.33333	3	4	4	1	5	4	3	3	4	4	1	3.27273	5	2	3	5	3	3	4	4	3	4	4
554	1	3	2	1	5	5	5	5	5	5	5	5	5	5	5	5	5	5	5	5	5	5	4	3	4	3.66667	5	4	4	4	4	4	4	4	3	4	4	4	5	5	5	5	5	5	5	5	5	5	5
555	2	3	2	2	5	5	5	5	5	4	4.83333	5	5	5	5	5	5	5	5	5	5	5	5	5	5	5	4	4	4	4	3	3	3	4	3	4	4	3.63636	4	4	4	4	2	5	3	3	4	3	5
556	1	2	1	2	2	3	4	4	4	2	3.16667	4	4	4	4	4	4	5	5	5	4	4.75	3	3	5	3.66667	5	4	4	4	4	4	4	4	4	4	3	4	4	5	4	5	4	4	4	5	4	5	4
557	2	2	2	2	5	5	5	5	5	5	5	5	5	5	5	5	5	5	5	5	5	5	5	5	4	4.66667	4	4	4	4	4	4	4	4	4	4	4	4	4	4	4	4	4	4	4	3	3	4	4
558	1	3	1	2	3	3	3	3	3	3	3	5	5	4	5	5	4.8	4	4	4	4	4	4	2	5	3.66667	4	3	4	4	4	3	5	3	3	3	3	3.54545	4	4	4	4	4	4	4	4	4	4	4
559	1	2	2	1	5	5	5	5	5	5	5	5	5	5	5	5	5	5	5	5	5	5	5	5	5	5	2	4	4	5	3	1	2	4	1	5	4	3.18182	3	3	1	4	4	4	2	5	4	5	3
560	1	3	2	1	5	5	4	5	5	4	4.66667	5	5	5	5	5	5	5	4	4	3	4	5	4	5	4.66667	4	4	4	4	4	2	4	3	3	4	3	3.54545	3	2	3	3	3	3	2	2	3	3	3
561	2	1	1	1	4	3	4	3	4	3	3.5	4	3	4	4	4	3.8	3	3	3	3	3	4	4	2	3.33333	5	4	4	4	4	4	4	4	4	4	3	4	2	2	2	2	2	2	2	2	2	2	2
562	2	1	1	2	5	5	5	5	4	4	4.66667	5	5	5	5	5	5	5	5	5	3	4.5	4	5	5	4.66667	3	3	3	2	3	3	3	3	2	3	3	2.81818	2	2	2	1	2	2	1	2	1	2	1
563	1	2	1	2	3	3	3	2	3	3	2.83333	3	3	3	3	3	3	3	5	4	3	3.75	3	2	3	2.66667	2	4	1	1	2	2	3	2	3	2	3	2.27273	1	4	5	5	2	2	2	5	3	3	4
564	1	1	1	1	5	5	5	5	5	5	5	5	5	5	5	5	5	5	5	5	5	5	5	5	5	5	5	4	5	5	5	5	5	4	4	4	4	4.54545	2	3	2	5	3	1	4	4	3	4	5
565	1	3	2	1	5	2	3	3	3	5	3.5	3	2	5	3	3	3.2	5	2	4	1	3	2	3	3	2.66667	2	4	5	3	3	1	3	2	5	5	2	3.18182	4	4	1	3	1	3	1	2	3	1	1
566	1	2	1	2	5	5	5	5	5	5	5	4	3	3	4	3	3.4	5	5	4	4	4.5	5	3	4	4	4	3	4	3	4	4	4	4	4	4	4	3.81818	2	3	2	2	3	3	3	3	3	3	3
567	1	2	2	2	4	4	5	4	4	4	4.16667	5	5	5	4	5	4.8	3	5	5	5	4.5	4	5	5	4.66667	2	2	5	3	1	1	1	5	3	4	3	2.72727	3	5	4	5	4	5	4	5	4	5	4
568	1	1	1	2	4	3	4	3	4	3	3.5	4	4	4	3	4	3.8	5	5	4	5	4.75	5	5	2	4	4	4	4	4	4	1	4	4	4	4	3	3.63636	2	3	3	3	3	3	3	3	3	3	3
569	2	2	2	1	2	4	4	2	4	3	3.16667	4	4	4	4	4	4	4	3	5	5	4.25	2	2	3	2.33333	3	4	3	4	3	5	3	5	3	4	4	3.72727	1	1	1	1	1	1	1	1	1	1	1
570	1	3	1	2	4	3	3	3	4	3	3.33333	4	3	4	4	4	3.8	4	3	5	2	3.5	3	3	4	3.33333	3	3	3	3	3	1	3	3	3	3	3	2.81818	3	4	4	4	4	4	4	4	4	4	4
571	2	1	2	2	4	3	3	4	4	3	3.5	3	3	4	4	4	3.6	4	2	2	3	2.75	3	2	3	2.66667	4	3	3	3	3	2	2	3	2	3	3	2.81818	3	3	3	3	2	2	2	3	2	2	2
572	2	2	1	2	5	5	5	5	5	5	5	5	5	5	5	5	5	3	5	5	5	4.5	5	5	5	5	4	4	4	4	4	3	4	4	4	4	1	3.63636	4	4	4	4	4	4	4	4	4	4	4
573	2	2	2	2	5	5	5	5	5	5	5	5	5	5	5	5	5	5	5	5	5	5	5	5	5	5	5	4	4	3	3	4	3	4	3	5	3	3.72727	4	4	3	4	4	3	3	3	3	3	3
574	1	1	1	1	4	5	5	5	5	5	4.83333	5	5	5	5	5	5	5	4	5	5	4.75	5	5	5	5	4	2	1	2	1	2	2	1	1	3	1	1.81818	3	2	3	4	2	3	1	3	2	4	1
575	2	3	2	1	4	4	5	5	4	4	4.33333	4	3	5	5	3	4	5	5	5	5	5	4	5	5	4.66667	3	3	3	3	3	3	2	3	2	3	3	2.81818	4	5	5	4	4	5	5	5	4	4	4
576	1	2	1	2	5	5	4	5	5	5	4.83333	3	4	3	3	3	3.2	5	5	5	5	5	5	5	5	5	4	3	3	2	3	3	3	3	2	3	3	2.90909	3	3	3	2	3	3	2	3	2	3	2
577	2	1	2	2	5	5	5	5	5	5	5	5	5	5	5	5	5	5	5	5	5	5	5	5	5	5	4	5	4	5	4	5	4	4	5	4	4	4.36364	3	3	3	3	3	3	3	3	3	3	3
578	2	1	1	1	4	4	4	2	4	3	3.5	4	4	4	4	4	4	4	3	5	4	4	3	5	3	3.66667	3	3	3	3	2	3	3	3	2	3	3	2.81818	2	3	5	3	2	5	5	4	5	2	4
579	1	3	1	2	1	2	2	2	1	2	1.66667	1	2	2	1	4	2	5	5	5	4	4.75	1	3	3	2.33333	4	4	4	4	4	4	4	4	3	4	4	3.90909	3	3	3	3	2	2	3	3	3	3	3
580	2	2	1	2	4	3	4	3	3	3	3.33333	5	5	5	3	5	4.6	5	3	5	4	4.25	5	5	5	5	5	2	4	3	4	4	5	2	1	4	2	3.27273	5	4	4	5	5	5	5	4	4	4	5
581	1	2	1	1	3	4	4	4	4	3	3.66667	3	2	2	2	1	2	2	1	1	2	1.5	2	1	3	2	3	1	3	4	1	1	4	1	1	1	2	2	3	2	2	3	3	2	3	1	3	1	3
582	1	1	2	1	2	3	4	3	3	2	2.83333	3	3	3	3	3	3	5	4	5	4	4.5	4	1	3	2.66667	2	3	3	3	3	3	3	3	3	3	3	2.90909	2	3	3	2	3	2	3	2	3	3	3
583	1	2	2	1	4	5	4	5	5	5	4.66667	5	5	5	5	5	5	5	5	5	5	5	5	5	5	5	5	3	4	4	4	4	4	4	4	4	4	4	2	3	3	3	4	4	4	4	3	4	3
584	1	1	2	1	4	5	4	4	4	5	4.33333	5	5	4	5	3	4.4	4	3	5	5	4.25	4	4	3	3.66667	4	4	4	3	3	1	3	3	1	2	2	2.72727	5	3	4	3	2	1	5	3	3	4	3
585	1	3	1	1	3	4	4	3	3	4	3.5	4	5	3	3	4	3.8	5	5	5	5	5	5	5	3	4.33333	5	5	5	4	5	4	4	5	5	4	5	4.63636	4	4	3	5	4	4	4	3	3	3	4
586	1	3	1	1	5	5	5	5	5	5	5	4	4	4	3	4	3.8	3	3	3	4	3.25	1	1	1	1	3	3	1	4	2	1	3	1	2	3	4	2.45455	1	4	4	1	4	3	3	3	1	3	3
587	1	2	2	1	5	5	5	5	5	4	4.83333	5	5	5	5	5	5	5	4	4	5	4.5	5	5	5	5	2	3	1	2	2	3	1	1	2	3	1	1.90909	2	2	2	2	3	1	2	3	1	3	1
588	1	1	2	2	5	5	4	5	4	5	4.66667	5	5	4	4	4	4.4	5	5	5	5	5	4	5	5	4.66667	3	4	3	4	3	3	1	4	3	4	3	3.18182	3	4	4	4	3	3	4	4	3	4	3
589	2	3	1	1	2	3	3	3	2	2	2.5	3	3	3	3	3	3	4	4	4	4	4	3	2	3	2.66667	2	3	2	3	3	3	3	2	3	3	3	2.72727	2	4	2	3	4	1	2	2	4	1	2
590	1	2	2	2	4	4	5	4	4	4	4.16667	5	5	5	4	5	4.8	2	5	5	5	4.25	5	5	5	5	4	4	4	4	3	3	4	4	4	4	4	3.81818	2	5	4	3	2	4	4	4	3	4	4
591	2	2	1	1	2	4	2	3	5	4	3.33333	3	3	3	3	3	3	3	3	2	3	2.75	1	3	4	2.66667	3	4	4	3	4	3	4	4	4	4	2	3.54545	2	1	2	1	2	2	1	1	2	2	1
592	2	2	2	2	4	4	3	4	4	4	3.83333	5	5	5	5	2	4.4	5	5	5	5	5	4	5	5	4.66667	3	3	3	3	3	1	3	3	3	3	3	2.81818	2	3	3	3	2	2	3	3	3	2	3
593	1	2	2	2	4	4	4	4	4	4	4	2	3	2	3	3	2.6	5	4	3	4	4	5	5	5	5	1	1	1	1	1	1	1	1	2	1	2	1.18182	1	2	1	2	3	1	1	1	1	1	1
594	1	1	1	2	4	5	5	4	4	5	4.5	5	5	5	3	5	4.6	5	5	5	5	5	3	1	3	2.33333	3	4	3	3	3	4	4	4	4	4	4	3.63636	3	3	2	2	3	4	4	3	2	3	3
595	1	1	1	2	5	5	4	5	5	5	4.83333	4	5	4	5	4	4.4	5	3	5	4	4.25	5	5	5	5	5	5	5	5	5	2	5	5	5	5	5	4.72727	5	5	5	5	5	5	5	5	5	5	5
596	1	2	2	2	5	4	5	4	5	5	4.66667	5	5	5	5	5	5	5	5	5	5	5	5	5	5	5	3	3	3	2	2	3	3	2	3	3	3	2.72727	4	4	4	4	4	4	4	4	4	4	4
597	2	2	1	2	4	3	3	3	3	5	3.5	5	5	5	5	2	4.4	5	1	3	3	3	2	3	2	2.33333	5	4	5	3	4	5	4	4	4	4	5	4.27273	3	3	3	3	4	4	4	4	4	3	3
598	1	1	2	2	3	3	3	3	3	3	3	1	3	1	3	2	2	5	3	4	3	3.75	3	3	4	3.33333	3	4	2	2	3	1	2	1	2	1	1	2	2	1	4	4	3	1	2	2	4	3	1
599	1	1	1	1	5	4	5	5	5	4	4.66667	5	5	5	5	5	5	4	4	4	4	4	5	5	5	5	3	3	3	3	3	3	3	3	3	3	1	2.81818	4	4	2	4	4	4	4	4	4	4	4
600	1	1	1	1	4	3	4	3	1	4	3.16667	4	4	3	4	4	3.8	3	3	4	3	3.25	3	3	3	3	4	4	4	4	3	1	2	1	4	1	1	2.63636	2	1	1	3	1	2	1	1	3	1	2
601	1	2	1	2	4	4	4	4	5	5	4.33333	5	5	4	4	5	4.6	4	5	4	4	4.25	5	4	3	4	2	3	3	3	3	3	3	3	3	2	3	2.81818	3	3	3	2	3	2	3	2	3	3	3
602	2	1	1	1	5	5	5	5	5	5	5	5	5	5	4	5	4.8	5	5	5	5	5	4	5	4	4.33333	3	3	3	3	3	3	3	3	3	3	3	3	3	4	4	5	4	4	4	4	4	4	3
603	2	1	1	2	4	4	4	4	4	3	3.83333	4	5	5	5	5	4.8	5	3	3	4	3.75	3	4	4	3.66667	2	2	2	2	2	1	1	2	2	2	2	1.81818	3	4	3	2	1	2	2	1	1	1	1
604	1	2	1	2	5	5	4	5	4	5	4.66667	4	5	5	5	5	4.8	5	5	5	5	5	5	4	5	4.66667	5	5	5	5	5	1	5	5	5	5	4	4.54545	1	4	4	4	4	4	4	2	4	4	4
605	1	1	1	2	1	2	2	1	1	2	1.5	2	2	2	2	2	2	3	3	3	3	3	1	3	4	2.66667	2	1	2	2	1	1	3	1	2	2	2	1.72727	3	1	1	1	1	2	3	1	3	3	3
606	2	3	1	1	4	4	4	3	3	4	3.66667	5	4	5	5	5	4.8	4	3	2	4	3.25	3	3	5	3.66667	2	3	3	1	3	1	1	1	1	2	1	1.72727	2	3	2	3	2	3	2	3	2	3	2
607	1	1	2	2	2	3	3	2	3	3	2.66667	2	3	1	2	2	2	2	2	2	2	2	4	5	2	3.66667	4	4	4	4	4	4	4	4	4	4	3	3.90909	3	3	3	3	3	3	3	3	3	3	3
608	2	2	1	1	5	4	3	4	3	3	3.66667	5	5	5	4	4	4.6	3	2	5	3	3.25	5	3	3	3.66667	5	4	5	4	4	1	4	4	4	4	5	4	3	3	2	3	3	2	2	3	2	3	2
609	1	1	1	2	4	4	4	4	4	3	3.83333	1	4	4	4	4	3.4	5	4	5	4	4.5	5	5	4	4.66667	2	2	2	2	2	2	2	2	2	2	2	2	3	3	3	3	3	3	3	3	3	3	3
610	1	1	1	2	4	4	4	4	4	3	3.83333	5	4	5	5	5	4.8	4	4	4	4	4	1	3	2	2	4	3	4	4	3	3	3	3	3	3	4	3.36364	4	5	2	5	3	2	5	4	5	4	4
611	1	1	2	2	4	4	5	5	4	4	4.33333	5	5	5	5	5	5	5	4	5	3	4.25	3	4	5	4	3	3	3	3	3	3	3	3	2	3	2	2.81818	3	3	3	3	3	3	3	3	3	2	3
612	1	2	2	1	5	5	5	5	5	5	5	3	3	3	3	3	3	4	4	4	4	4	3	4	3	3.33333	2	3	4	3	3	3	3	3	3	3	3	3	3	3	3	3	3	2	3	3	3	3	3
613	1	3	2	1	1	5	5	5	5	4	4.16667	5	5	5	5	3	4.6	5	5	5	5	5	5	5	5	5	5	5	5	5	5	5	5	5	5	5	5	5	3	4	4	4	4	4	3	4	4	3	4
614	1	1	2	1	4	4	4	5	4	5	4.33333	5	5	5	5	5	5	3	3	3	3	3	3	4	3	3.33333	4	4	3	4	1	3	2	3	4	4	4	3.27273	2	2	2	2	2	2	2	2	2	2	2
615	1	1	1	1	4	1	4	4	4	4	3.5	5	5	5	5	5	5	4	3	4	3	3.5	4	3	3	3.33333	4	1	3	5	4	3	3	4	3	4	3	3.36364	3	3	2	3	3	2	3	3	2	3	2
616	2	1	1	2	5	5	5	5	5	5	5	4	5	3	3	4	3.8	5	5	4	3	4.25	4	3	4	3.66667	3	1	3	2	1	4	4	3	1	5	3	2.72727	3	3	2	2	3	4	4	3	2	3	3
617	2	2	1	1	4	4	3	4	3	4	3.66667	5	5	5	5	2	4.4	5	5	3	5	4.5	5	4	5	4.66667	5	4	5	4	5	4	5	5	5	5	4	4.63636	3	3	2	2	3	3	3	3	3	3	3
618	1	3	1	2	5	5	5	5	5	3	4.66667	4	4	4	4	4	4	5	5	5	4	4.75	5	5	4	4.66667	3	2	2	2	2	2	2	2	2	2	2	2.09091	2	4	2	3	2	2	5	3	3	3	4
619	1	1	2	1	5	5	5	5	4	5	4.83333	5	4	5	5	4	4.6	5	5	5	5	5	5	4	5	4.66667	5	2	4	3	3	4	1	3	1	3	3	2.90909	3	3	3	3	3	3	3	3	3	3	3
620	1	3	2	1	4	5	3	4	4	4	4	5	4	4	1	5	3.8	3	5	4	2	3.5	5	5	4	4.66667	3	3	4	4	4	4	4	3	4	4	3	3.63636	4	5	5	5	5	5	5	5	5	5	5
621	1	1	1	1	2	4	5	5	5	5	4.33333	4	4	4	5	4	4.2	5	5	4	5	4.75	5	5	3	4.33333	4	5	5	4	4	4	5	4	5	4	4	4.36364	3	4	2	5	4	3	3	3	4	3	3
622	1	2	1	1	3	3	3	4	4	3	3.33333	3	4	3	4	4	3.6	4	4	4	4	4	3	3	5	3.66667	4	3	3	3	3	2	2	3	2	3	3	2.81818	2	3	3	2	2	3	3	3	2	2	2
623	2	2	2	1	5	5	5	5	5	5	5	5	5	5	5	5	5	4	5	5	5	4.75	3	2	3	2.66667	4	4	4	4	4	4	4	4	4	4	4	4	4	4	4	4	4	3	3	3	4	3	4
624	2	3	1	1	5	5	5	5	5	5	5	4	4	4	4	4	4	5	5	5	5	5	2	2	4	2.66667	4	3	2	3	2	4	2	4	3	3	2	2.90909	2	4	3	5	4	4	4	4	2	5	4
625	1	1	2	1	4	4	3	4	4	4	3.83333	5	4	4	4	3	4	2	4	4	4	3.5	2	2	3	2.33333	3	3	3	3	3	1	3	3	3	3	3	2.81818	2	3	2	3	3	3	3	3	3	3	3
626	1	2	1	2	4	4	3	4	4	3	3.66667	5	5	5	3	5	4.6	5	5	5	5	5	5	5	5	5	5	5	5	4	5	4	5	4	5	5	5	4.72727	3	4	3	3	4	4	4	4	4	3	4
627	2	1	1	2	4	3	4	3	4	4	3.66667	5	4	5	5	5	4.8	4	5	4	4	4.25	5	4	5	4.66667	4	1	2	3	1	1	2	3	3	4	3	2.45455	5	4	4	4	4	5	5	4	4	5	4
628	2	1	1	1	4	4	3	4	5	3	3.83333	1	2	2	4	2	2.2	1	4	2	4	2.75	5	5	4	4.66667	4	1	2	3	1	1	2	3	3	4	3	2.45455	1	1	1	1	1	1	1	1	1	1	1
629	2	1	1	1	4	4	5	4	4	4	4.16667	3	3	3	3	3	3	4	3	4	3	3.5	3	4	5	4	3	2	2	4	1	1	4	3	2	3	1	2.36364	4	5	4	5	5	4	4	5	4	5	4
630	2	3	2	1	5	4	4	4	4	3	4	3	3	1	1	1	1.8	4	3	3	3	3.25	4	4	3	3.66667	5	3	2	4	3	3	3	3	3	3	3	3.18182	4	4	2	5	4	3	3	4	3	2	1
631	2	3	2	1	3	3	3	3	3	3	3	4	4	3	4	3	3.6	2	4	2	3	2.75	3	2	3	2.66667	3	3	3	3	3	2	3	3	3	3	3	2.90909	4	2	3	2	4	3	3	2	2	5	2
632	2	2	1	1	5	5	5	5	5	5	5	5	5	5	5	5	5	5	4	5	5	4.75	5	5	5	5	4	4	4	4	4	3	4	4	4	4	4	3.90909	2	2	3	3	3	2	3	3	3	3	3
633	1	3	1	2	4	3	3	3	4	4	3.5	4	5	3	3	4	3.8	4	4	4	4	4	3	4	3	3.33333	5	5	5	4	5	5	4	5	5	4	5	4.72727	3	5	5	5	5	5	5	4	5	5	5
634	1	1	1	1	4	4	4	4	4	1	3.5	4	4	3	3	3	3.4	4	3	4	5	4	3	2	5	3.33333	4	4	2	4	4	4	4	4	4	4	4	3.81818	5	5	5	5	5	5	5	3	5	5	5
635	1	2	1	1	5	4	5	4	5	5	4.66667	4	5	4	5	5	4.6	4	5	5	3	4.25	5	5	5	5	4	4	4	4	4	4	4	4	4	4	4	4	3	4	3	3	4	4	4	3	4	4	4
636	1	2	1	1	1	2	3	4	2	5	2.83333	4	4	4	4	4	4	3	3	3	3	3	4	4	5	4.33333	4	4	4	4	4	4	4	4	4	4	4	4	4	4	4	4	4	4	4	4	4	4	4
637	1	1	1	1	3	4	3	3	3	3	3.16667	2	4	4	5	4	3.8	3	3	2	2	2.5	3	2	4	3	4	2	4	4	4	3	4	4	4	4	4	3.72727	3	5	5	5	4	4	5	4	4	4	4
638	1	2	1	1	3	4	2	3	3	3	3	3	4	3	4	3	3.4	2	5	3	3	3.25	2	2	4	2.66667	3	3	3	3	3	2	3	3	3	3	3	2.90909	3	3	3	4	3	1	3	2	1	1	1
639	2	3	1	1	5	5	4	5	4	5	4.66667	5	5	5	4	5	4.8	3	5	3	4	3.75	4	5	5	4.66667	5	5	5	4	4	4	5	5	5	4	5	4.63636	2	3	3	3	3	3	3	3	3	3	3
640	1	3	2	2	4	3	4	3	4	3	3.5	3	3	3	3	2	2.8	5	5	5	5	5	3	4	4	3.66667	2	1	1	3	1	3	3	3	3	1	1	2	4	2	3	3	5	3	3	2	5	5	2
641	2	3	1	1	5	4	4	4	4	4	4.16667	5	5	4	4	5	4.6	4	5	4	5	4.5	4	4	5	4.33333	5	5	5	5	5	2	5	5	5	5	5	4.72727	3	3	3	4	2	3	3	2	2	3	3
642	1	2	1	1	4	4	5	3	4	4	4	5	5	5	5	5	5	4	3	3	3	3.25	4	5	3	4	4	2	2	3	3	2	2	3	1	2	2	2.36364	1	2	1	1	2	2	2	2	2	3	3
643	1	1	1	1	4	5	5	5	3	5	4.5	5	4	4	4	4	4.2	4	5	5	4	4.5	3	4	4	3.66667	4	3	3	3	4	4	3	4	4	4	4	3.63636	3	4	3	3	3	4	3	4	3	4	3
644	1	1	2	1	5	5	5	5	5	5	5	3	4	3	4	4	3.6	4	5	5	4	4.5	3	5	5	4.33333	3	3	3	3	3	3	3	3	3	3	3	3	1	3	4	5	5	3	4	5	1	3	1
645	1	3	1	2	3	3	3	4	4	3	3.33333	4	4	4	4	4	4	4	4	5	4	4.25	3	4	4	3.66667	2	4	3	4	2	3	4	3	4	3	3	3.18182	1	1	1	3	2	2	1	1	3	1	3
646	1	1	1	1	3	3	3	2	3	3	2.83333	4	4	4	4	4	4	3	5	4	3	3.75	4	2	5	3.66667	4	4	4	4	4	2	2	4	4	4	4	3.63636	5	5	4	5	5	4	4	4	5	4	5
647	2	2	2	2	4	4	3	3	4	3	3.5	3	3	3	3	3	3	3	3	4	4	3.5	4	3	2	3	4	4	3	4	4	2	4	4	4	3	4	3.63636	3	3	3	4	3	2	3	3	3	3	3
648	2	1	1	1	3	4	4	4	4	4	3.83333	3	4	5	3	4	3.8	3	5	2	3	3.25	4	4	4	4	5	4	4	4	4	4	4	4	4	4	3	4	4	5	4	5	4	4	4	5	4	5	4
649	2	1	1	1	5	5	5	5	4	5	4.83333	5	5	4	4	5	4.6	5	5	5	5	5	5	5	4	4.66667	4	4	4	4	4	2	4	3	4	4	4	3.72727	4	4	3	4	3	4	5	3	5	4	2
650	1	1	1	2	4	4	3	4	2	5	3.66667	1	4	4	4	4	3.4	4	4	4	4	4	3	2	3	2.66667	4	4	4	3	4	4	3	4	4	3	4	3.72727	3	3	3	2	3	3	3	3	3	3	3
651	2	2	1	1	5	5	5	5	5	5	5	3	5	2	5	2	3.4	5	5	5	5	5	5	5	5	5	2	2	2	2	2	1	2	2	2	2	2	1.90909	5	5	4	4	5	4	4	5	4	5	4
652	2	2	1	2	4	2	2	2	2	2	2.33333	3	3	3	3	3	3	4	4	4	3	3.75	4	3	2	3	2	1	2	2	1	1	3	1	2	2	2	1.72727	2	3	4	3	2	4	4	1	2	3	2
653	1	1	2	1	5	5	5	5	5	5	5	5	5	5	5	5	5	5	5	5	5	5	5	5	5	5	5	5	3	5	5	4	5	5	5	5	2	4.45455	4	5	4	4	5	5	4	5	5	5	4
654	2	2	1	2	3	5	5	5	5	5	4.66667	5	5	5	5	5	5	5	5	5	5	5	5	5	5	5	5	5	3	5	5	4	5	5	5	5	5	4.72727	4	5	5	5	4	5	4	5	4	5	5
655	1	1	1	2	5	5	5	5	5	5	5	5	5	5	5	5	5	5	5	3	3	4	5	5	5	5	5	3	4	4	5	4	5	4	4	3	5	4.18182	5	5	5	5	5	5	5	5	5	5	5
656	1	1	1	1	5	5	3	5	4	4	4.33333	5	5	5	5	5	5	3	5	3	5	4	4	5	5	4.66667	4	4	3	3	5	2	3	3	5	3	1	3.27273	3	3	3	3	2	2	3	3	3	3	3
657	1	3	2	2	4	3	3	4	4	3	3.5	2	3	1	1	4	2.2	3	2	5	3	3.25	4	2	3	3	3	4	2	2	3	1	2	1	2	1	1	2	2	2	2	2	2	2	2	2	2	2	2
658	1	2	1	1	5	5	5	5	5	5	5	5	5	5	5	5	5	5	5	5	5	5	4	5	5	4.66667	5	5	5	5	5	4	5	5	4	5	5	4.81818	4	4	4	4	4	4	4	4	4	4	4
659	1	2	1	1	5	5	5	5	5	5	5	5	5	5	3	5	4.6	5	5	5	5	5	5	5	5	5	4	4	4	4	4	4	4	4	4	4	3	3.90909	3	3	3	4	3	3	3	3	3	3	3
660	1	3	2	1	5	5	5	5	5	5	5	5	5	5	5	5	5	5	5	5	5	5	1	1	1	1	5	3	4	5	3	4	5	3	4	5	3	4	5	5	5	5	5	5	5	5	5	5	5
661	1	2	1	1	3	2	2	2	2	3	2.33333	3	3	3	3	3	3	1	1	1	1	1	5	5	5	5	2	2	1	2	2	1	2	2	2	2	2	1.81818	3	3	3	3	3	3	3	3	3	3	3
662	1	1	1	1	3	2	3	3	2	3	2.66667	5	4	4	3	4	4	3	3	2	4	3	3	4	3	3.33333	4	4	4	4	4	3	4	4	4	4	3	3.81818	3	2	3	2	3	3	3	3	3	3	3
663	1	2	1	1	3	4	4	4	4	3	3.66667	5	5	5	4	4	4.6	4	3	5	3	3.75	4	3	4	3.66667	2	3	3	3	3	3	3	3	3	3	3	2.90909	3	3	2	3	3	2	3	3	2	3	2
664	1	3	1	1	3	5	3	5	4	3	3.83333	3	4	4	4	4	3.8	5	5	4	5	4.75	4	3	4	3.66667	2	2	2	2	2	2	2	2	2	2	1	1.90909	3	3	3	3	3	3	3	3	3	3	3
665	2	3	2	1	5	5	5	5	5	5	5	5	5	5	5	5	5	5	5	5	5	5	5	5	5	5	4	4	4	4	4	4	1	4	4	4	4	3.72727	2	2	4	4	2	2	3	2	4	2	3
666	2	1	2	1	4	5	4	5	5	4	4.5	4	5	5	4	5	4.6	5	5	5	5	5	3	3	5	3.66667	5	5	5	5	4	3	4	4	5	5	5	4.54545	4	4	4	5	4	4	4	4	4	4	4
667	2	3	1	1	4	4	3	4	4	3	3.66667	4	5	5	4	4	4.4	4	4	4	4	4	4	3	4	3.66667	5	4	2	4	4	4	4	4	4	4	1	3.63636	3	4	4	4	4	4	4	4	4	4	4
668	1	1	1	2	3	3	3	1	3	3	2.66667	5	5	5	5	5	5	4	4	4	4	4	2	5	5	4	3	3	3	4	1	2	1	1	2	3	1	2.18182	3	3	3	3	3	3	3	3	3	3	3
669	2	2	1	1	4	3	4	3	4	4	3.66667	3	4	4	2	4	3.4	3	4	3	4	3.5	4	3	4	3.66667	4	4	4	4	4	4	4	4	4	4	4	4	3	4	4	5	4	3	4	4	3	2	4
670	1	2	2	2	5	3	5	5	3	3	4	4	5	5	5	4	4.6	4	4	4	5	4.25	3	4	4	3.66667	5	3	4	4	4	4	4	4	4	4	4	4	4	4	2	4	4	4	4	4	4	4	4
671	1	3	2	2	5	4	4	4	4	4	4.16667	5	5	5	5	5	5	4	4	4	4	4	4	4	5	4.33333	4	3	4	5	4	2	4	5	4	3	3	3.72727	1	3	1	2	1	3	2	2	1	3	2
672	1	1	1	2	4	3	3	2	4	3	3.16667	3	4	5	4	4	4	3	3	3	3	3	5	4	4	4.33333	4	4	4	4	4	3	4	4	4	3	4	3.81818	3	4	3	3	4	4	3	4	3	4	3
673	2	3	1	1	4	4	5	5	4	5	4.5	5	5	5	5	5	5	5	5	5	5	5	5	5	5	5	3	3	1	3	3	1	3	3	3	3	3	2.63636	3	2	2	3	3	2	3	1	3	1	3
674	2	2	1	1	5	4	4	4	4	4	4.16667	3	3	3	3	3	3	5	4	5	4	4.5	5	5	3	4.33333	5	5	5	5	5	4	5	5	5	5	5	4.90909	2	1	1	1	2	3	1	1	1	3	1
675	1	1	1	2	5	5	5	5	5	5	5	5	5	4	4	4	4.4	5	5	5	5	5	5	5	5	5	5	5	5	5	5	5	5	5	5	5	5	5	5	5	5	5	4	5	4	4	5	5	4
676	1	1	1	1	3	3	4	4	4	3	3.5	4	3	4	3	4	3.6	4	4	4	4	4	5	3	4	4	4	4	4	3	4	4	4	4	4	4	4	3.90909	4	4	2	4	4	3	3	3	4	3	3
677	2	3	1	1	5	5	5	5	5	3	4.66667	5	5	5	5	5	5	5	5	5	5	5	5	5	4	4.66667	5	5	4	4	5	4	5	5	5	5	4	4.63636	4	4	4	4	4	4	4	3	4	4	4
678	2	1	2	2	4	3	4	3	4	3	3.5	4	4	4	4	4	4	3	3	5	5	4	5	4	5	4.66667	3	3	3	3	2	2	3	3	3	2	3	2.72727	3	4	4	4	4	3	4	4	4	3	4
679	2	2	1	1	4	4	4	3	4	4	3.83333	3	5	4	3	4	3.8	4	4	4	4	4	4	5	5	4.66667	1	1	1	2	1	2	2	2	2	1	1	1.45455	1	1	1	1	1	1	1	1	2	1	1
680	1	2	1	1	1	1	1	2	1	1	1.16667	4	4	4	4	4	4	3	4	4	3	3.5	2	3	3	2.66667	4	4	4	4	4	4	4	4	4	4	4	4	4	4	4	4	4	4	4	4	4	4	4
681	2	2	2	2	2	2	2	2	2	2	2	2	3	2	2	2	2.2	1	1	1	3	1.5	4	4	2	3.33333	3	3	3	3	3	2	3	3	3	3	3	2.90909	5	1	3	2	2	3	2	1	2	3	4
682	1	2	2	2	5	5	5	5	5	5	5	4	4	5	3	5	4.2	5	5	5	5	5	5	5	5	5	5	3	5	3	5	5	4	1	2	3	5	3.72727	3	3	3	3	3	3	3	3	3	3	3
683	1	3	1	2	4	3	4	3	4	4	3.66667	4	3	4	4	4	3.8	4	4	4	4	4	4	5	5	4.66667	4	2	3	3	4	2	3	4	3	2	3	3	1	4	4	4	4	4	4	2	4	4	4
684	1	2	2	1	2	2	5	5	5	5	4	3	4	3	3	3	3.2	5	4	3	5	4.25	3	2	4	3	4	4	3	4	4	4	3	4	4	4	4	3.81818	3	5	4	5	2	1	3	5	1	5	3
685	2	1	1	1	5	5	4	5	5	3	4.5	5	5	5	5	5	5	5	1	2	5	3.25	5	5	4	4.66667	4	1	3	1	2	4	3	4	3	5	5	3.18182	4	4	3	3	3	4	4	4	3	4	3
686	2	2	2	1	4	5	4	3	5	5	4.33333	4	5	5	5	5	4.8	5	4	5	5	4.75	5	5	3	4.33333	4	4	4	3	4	4	4	4	4	4	4	3.90909	4	4	4	4	4	4	4	4	4	4	4
687	1	1	1	1	4	4	4	4	3	4	3.83333	4	4	3	4	4	3.8	4	4	4	4	4	5	2	5	4	5	5	5	5	5	5	5	5	5	5	5	5	5	5	5	5	4	5	4	4	5	5	4
688	2	1	1	2	5	5	5	5	5	5	5	4	5	4	5	5	4.6	5	5	5	5	5	5	5	5	5	5	5	4	5	5	4	5	5	5	5	5	4.81818	4	3	3	3	3	4	4	3	3	3	3
689	1	2	2	1	5	5	5	2	4	5	4.33333	5	5	5	5	5	5	4	4	2	3	3.25	5	4	5	4.66667	5	4	5	5	4	4	5	5	5	4	5	4.63636	4	4	4	5	4	4	4	4	4	4	4
690	1	2	2	1	2	5	4	3	2	5	3.5	5	5	5	5	5	5	5	5	4	5	4.75	5	2	5	4	3	3	3	3	2	2	3	3	3	2	3	2.72727	1	4	4	5	4	4	4	4	4	4	4
691	1	2	2	2	2	2	2	2	2	2	2	4	3	3	3	4	3.4	5	5	5	5	5	1	3	5	3	5	5	5	5	5	4	5	5	4	5	5	4.81818	3	1	3	4	4	4	4	1	4	4	2
692	1	3	1	2	4	3	4	3	4	4	3.66667	4	4	4	5	5	4.4	4	4	4	4	4	4	4	5	4.33333	5	5	4	4	5	3	5	4	5	5	5	4.54545	2	1	5	4	3	3	4	3	2	4	2
693	2	3	2	2	5	5	5	5	5	5	5	5	5	5	5	5	5	3	5	4	3	3.75	3	2	5	3.33333	4	4	4	3	4	4	4	4	4	4	4	3.90909	4	4	4	4	4	4	4	4	4	4	4
694	1	1	2	1	4	5	5	5	5	5	4.83333	5	5	4	4	4	4.4	3	5	5	5	4.5	5	3	5	4.33333	4	4	4	3	4	3	4	4	3	4	4	3.72727	4	4	4	3	4	4	4	4	4	4	4
695	2	2	1	1	3	3	4	3	4	4	3.5	2	3	3	3	3	2.8	4	5	4	5	4.5	5	5	4	4.66667	3	1	1	1	3	3	1	1	2	3	2	1.90909	1	1	1	4	1	1	2	1	1	4	1
696	1	2	2	1	5	5	5	5	5	5	5	1	3	3	1	2	2	5	2	4	4	3.75	5	1	4	3.33333	4	4	4	4	4	4	4	4	4	4	4	4	3	3	3	3	3	3	3	3	3	3	3
697	2	3	1	1	2	3	3	3	2	2	2.5	4	4	4	4	4	4	4	4	4	5	4.25	4	4	4	4	3	3	3	2	3	3	3	3	3	3	3	2.90909	4	3	3	3	3	4	4	4	4	4	4
698	1	1	1	1	2	4	4	4	4	4	3.66667	4	4	4	5	5	4.4	3	4	4	5	4	4	4	4	4	3	4	4	4	4	1	1	1	4	3	2	2.81818	4	4	4	4	4	4	4	4	4	4	4
699	2	2	1	1	5	2	2	5	3	5	3.66667	1	3	4	5	2	3	3	3	3	3	3	5	3	3	3.66667	5	5	5	4	5	5	5	5	5	5	4	4.81818	5	4	5	5	5	4	4	4	4	4	4
700	2	3	1	2	3	5	4	4	5	3	4	5	5	5	5	5	5	5	5	5	5	5	2	5	3	3.33333	5	5	3	5	5	5	5	5	5	5	4	4.72727	4	4	4	4	4	4	4	3	4	4	4
701	1	1	2	2	3	1	4	4	4	4	3.33333	5	3	5	3	5	4.2	5	5	5	5	5	5	3	4	4	3	3	3	3	3	2	3	3	3	3	3	2.90909	3	2	2	2	2	2	2	2	2	3	3
702	2	1	2	2	5	4	5	5	5	5	4.83333	5	5	5	5	5	5	2	5	5	5	4.25	4	5	4	4.33333	1	5	3	5	5	1	1	1	2	3	4	2.81818	3	3	2	3	4	4	3	4	2	3	4
703	2	3	1	1	5	5	5	5	5	5	5	5	5	3	5	5	4.6	5	5	5	5	5	5	5	5	5	5	5	5	5	5	5	5	5	5	5	5	5	4	5	5	5	5	5	5	5	5	5	5
704	2	1	1	1	5	5	5	5	5	5	5	4	4	4	4	4	4	3	5	3	5	4	5	5	5	5	2	5	5	5	5	5	5	5	5	5	5	4.72727	2	3	3	3	3	3	3	3	3	3	3
705	2	1	1	1	5	5	4	4	5	4	4.5	5	5	4	5	4	4.6	5	1	3	3	3	5	4	4	4.33333	5	5	5	4	5	4	5	4	5	5	5	4.72727	4	5	4	4	5	5	5	5	5	4	5
706	1	2	1	2	3	4	4	4	4	4	3.83333	4	3	4	4	4	3.8	2	4	5	4	3.75	5	5	4	4.66667	3	3	3	3	3	2	3	3	3	3	3	2.90909	3	5	4	2	3	2	4	2	4	4	2
707	2	3	1	1	4	4	4	2	4	4	3.66667	4	4	4	4	1	3.4	4	3	3	3	3.25	3	2	3	2.66667	4	4	4	4	4	4	4	4	4	4	4	4	3	3	1	2	1	2	1	2	2	4	2
708	1	1	1	1	4	5	5	5	5	4	4.66667	4	4	3	3	4	3.6	4	3	4	4	3.75	3	4	4	3.66667	2	1	5	5	3	3	3	5	5	1	1	3.09091	3	3	3	4	3	2	3	3	3	3	3
709	1	1	1	1	5	5	5	5	5	5	5	5	4	4	3	2	3.6	4	4	5	4	4.25	4	4	4	4	4	3	4	4	3	4	4	3	4	4	4	3.72727	3	4	1	4	4	3	3	4	5	1	3
710	2	2	2	2	4	5	5	2	5	5	4.33333	4	4	3	3	3	3.4	5	4	5	4	4.5	5	5	3	4.33333	4	3	2	3	2	4	2	4	3	3	2	2.90909	2	2	2	2	2	2	2	2	2	2	2
711	1	2	2	1	5	5	5	5	5	5	5	5	5	5	5	5	5	5	4	4	5	4.5	5	5	5	5	3	4	4	4	4	3	4	4	4	3	4	3.72727	1	3	2	4	3	4	4	4	4	3	4
712	1	1	2	1	5	5	5	2	4	5	4.33333	3	5	5	5	5	4.6	2	5	5	5	4.25	5	5	5	5	4	5	4	5	4	5	4	4	5	4	5	4.45455	3	4	3	4	3	3	3	3	4	3	3
713	2	2	1	2	4	4	4	4	3	3	3.66667	5	4	4	4	4	4.2	4	5	4	4	4.25	5	5	5	5	5	2	4	2	3	3	5	1	2	4	1	2.90909	4	4	4	4	4	4	4	4	4	4	4
714	2	1	1	2	2	3	3	2	3	3	2.66667	4	5	5	5	5	4.8	4	4	4	4	4	4	3	4	3.66667	3	3	3	2	3	2	3	3	3	3	2	2.72727	3	3	3	2	4	4	2	2	4	2	4
715	1	3	2	1	4	4	4	4	4	4	4	4	5	5	5	1	4	5	5	4	2	4	5	3	4	4	4	3	4	5	4	2	4	5	4	3	3	3.72727	3	2	3	4	3	2	3	3	2	2	3
716	2	3	1	1	4	3	3	3	3	5	3.5	5	5	5	5	2	4.4	3	1	3	3	2.5	2	3	3	2.66667	4	3	2	1	1	3	2	3	1	2	1	2.09091	5	2	2	5	3	4	3	2	2	1	4
717	1	2	2	1	5	5	5	5	5	5	5	4	4	4	4	4	4	5	5	5	5	5	5	5	5	5	5	5	5	5	5	5	5	5	5	5	5	5	3	4	4	3	4	5	1	5	3	4	3
718	2	1	2	2	4	4	3	4	4	4	3.83333	4	1	2	1	5	2.6	4	5	2	4	3.75	3	2	3	2.66667	4	3	3	4	4	3	3	4	4	3	3	3.45455	2	3	2	3	3	2	3	2	2	3	3
719	1	2	1	1	2	2	3	4	4	3	3	3	3	3	2	3	2.8	1	1	1	1	1	2	2	2	2	2	4	5	3	3	1	3	2	5	5	2	3.18182	4	4	1	3	1	3	1	2	3	1	1
720	1	2	1	2	3	2	2	2	2	3	2.33333	3	3	3	3	3	3	2	2	2	2	2	1	2	3	2	3	5	2	3	5	5	4	3	4	4	3	3.72727	2	2	2	2	2	2	2	2	2	2	2
721	2	2	2	1	2	3	3	2	3	3	2.66667	5	5	5	4	4	4.6	5	5	5	5	5	4	4	4	4	5	5	5	5	5	2	5	5	5	5	5	4.72727	4	4	3	4	4	3	3	4	4	4	3
722	2	2	2	1	5	4	5	5	5	5	4.83333	2	5	5	5	5	4.4	5	5	5	5	5	5	3	5	4.33333	5	4	3	4	4	4	3	5	4	2	3	3.72727	4	4	4	4	4	4	4	4	4	4	4
723	1	2	1	1	3	3	3	2	4	3	3	3	3	3	3	5	3.4	2	3	4	4	3.25	5	3	3	3.66667	1	2	2	1	3	2	1	4	1	2	1	1.81818	1	3	3	2	3	2	3	3	1	3	1
724	2	2	1	1	5	5	4	5	5	5	4.83333	4	3	5	5	4	4.2	5	4	5	5	4.75	5	5	5	5	5	5	5	4	5	5	5	5	5	5	4	4.81818	4	4	4	4	4	4	4	4	4	4	4
725	2	3	1	2	5	5	5	5	5	5	5	4	5	5	5	4	4.6	3	5	5	3	4	5	4	4	4.33333	5	4	4	4	4	4	4	4	4	4	3	4	1	2	2	3	2	2	2	2	2	2	2
726	1	3	1	1	5	5	5	5	5	5	5	4	5	4	5	5	4.6	4	2	3	2	2.75	5	5	3	4.33333	5	5	4	5	4	4	4	5	5	4	5	4.54545	4	4	4	4	4	4	4	4	4	4	4
727	2	1	1	2	5	5	5	5	5	5	5	4	5	5	5	4	4.6	5	5	5	5	5	5	5	5	5	5	5	4	5	5	4	5	5	5	5	5	4.81818	4	3	3	3	3	4	4	3	3	3	3
728	2	1	2	1	4	3	3	4	4	3	3.5	3	3	4	4	4	3.6	4	2	2	3	2.75	2	2	2	2	5	4	5	4	5	3	3	5	3	3	3	3.90909	4	2	3	5	1	4	2	2	4	3	1
729	2	2	1	1	4	4	3	4	4	3	3.66667	5	4	5	5	5	4.8	5	5	4	5	4.75	5	5	4	4.66667	4	4	4	4	4	3	4	4	4	4	4	3.90909	4	4	4	4	4	4	4	4	4	4	4
730	2	1	1	1	4	5	5	4	5	4	4.5	4	5	5	4	5	4.6	2	2	2	2	2	4	4	3	3.66667	5	5	5	4	5	4	5	5	5	5	3	4.63636	1	1	3	3	2	2	1	1	1	2	3
731	2	1	1	1	3	3	3	3	3	1	2.66667	5	5	5	5	5	5	2	3	5	2	3	3	4	2	3	2	3	2	3	1	2	3	2	3	2	2	2.27273	1	2	1	4	3	3	1	1	4	1	4
732	2	1	2	1	2	1	1	1	1	5	1.83333	5	5	3	3	5	4.2	3	2	1	3	2.25	3	3	4	3.33333	5	3	4	4	4	3	4	4	4	3	4	3.81818	3	4	4	4	4	4	5	5	5	5	5
733	1	2	1	1	5	2	5	5	5	4	4.33333	1	1	1	1	1	1	1	1	1	1	1	1	2	1	1.33333	2	1	1	1	1	1	1	1	1	1	1	1.09091	4	3	4	3	1	1	4	2	5	3	1
734	2	1	2	1	1	4	2	1	3	2	2.16667	4	3	4	3	3	3.4	4	4	4	4	4	2	2	2	2	1	1	1	1	1	2	1	1	1	1	1	1.09091	2	3	4	4	2	1	3	2	3	4	3
735	2	3	2	2	4	3	3	3	3	3	3.16667	4	5	4	3	4	4	4	5	4	4	4.25	5	5	3	4.33333	5	4	5	5	5	4	5	5	5	4	5	4.72727	4	4	4	5	4	4	4	4	4	4	3
736	2	3	1	1	2	5	2	5	4	2	3.33333	4	5	5	4	5	4.6	4	3	3	3	3.25	2	3	3	2.66667	4	4	4	4	4	3	3	3	3	3	3	3.45455	2	2	4	5	1	4	2	4	2	2	2
737	1	2	1	1	5	4	4	4	4	4	4.16667	5	4	4	4	5	4.4	4	5	4	5	4.5	5	5	4	4.66667	4	3	4	5	4	2	4	5	4	3	3	3.72727	1	3	1	2	1	3	2	2	1	3	2
738	2	2	1	1	2	3	3	3	3	3	2.83333	1	5	3	2	2	2.6	5	5	5	5	5	3	2	5	3.33333	5	4	4	4	4	3	4	4	4	4	3	3.90909	4	4	4	5	4	4	4	2	4	4	4
739	2	3	1	1	5	3	5	3	5	5	4.33333	5	5	4	4	4	4.4	4	4	5	3	4	5	3	5	4.33333	1	1	2	4	1	1	1	1	3	1	3	1.72727	4	5	3	3	5	1	3	2	3	5	3
740	1	2	1	2	1	1	2	1	1	5	1.83333	4	2	5	2	5	3.6	1	1	1	1	1	2	2	2	2	5	4	5	5	5	4	4	5	5	5	5	4.72727	3	4	4	5	4	4	3	4	4	3	4
741	1	2	2	1	3	4	4	3	1	1	2.66667	5	5	4	5	4	4.6	5	3	2	2	3	3	4	4	3.66667	3	3	4	4	3	3	3	3	3	3	3	3.18182	3	3	4	3	3	4	3	3	3	3	4
742	2	3	1	2	5	5	5	5	5	5	5	5	5	4	5	5	4.8	4	5	5	5	4.75	5	4	5	4.66667	1	5	5	4	4	3	4	3	3	4	5	3.72727	3	3	4	4	4	4	4	4	4	4	4
743	1	1	2	2	2	2	2	2	2	2	2	1	3	3	1	2	2	1	3	2	1	1.75	1	1	5	2.33333	3	3	3	2	3	2	3	3	3	3	3	2.81818	2	2	2	2	2	2	2	2	2	2	2
744	1	3	1	2	5	4	4	4	4	4	4.16667	5	4	4	4	5	4.4	4	5	4	5	4.5	5	4	5	4.66667	5	4	4	2	5	5	3	5	3	5	5	4.18182	4	4	4	4	4	4	4	4	4	4	4
745	2	1	1	2	5	5	5	5	5	5	5	5	4	5	5	5	4.8	4	5	4	4	4.25	3	2	4	3	3	4	4	3	5	4	4	4	5	4	5	4.09091	2	2	3	3	3	3	3	2	3	3	2
746	1	1	2	2	5	5	5	4	5	4	4.66667	5	5	4	4	4	4.4	3	5	4	5	4.25	4	5	5	4.66667	4	5	4	5	4	5	2	5	4	5	4	4.27273	3	3	3	3	3	3	3	3	3	3	3
747	1	2	1	1	4	3	4	3	4	3	3.5	3	5	4	5	4	4.2	4	3	2	3	3	3	3	5	3.66667	4	2	3	3	4	1	3	4	3	2	3	2.90909	4	4	4	4	4	4	4	3	4	4	4
748	1	3	1	1	5	5	5	5	5	5	5	5	5	5	5	5	5	5	5	5	5	5	5	5	5	5	3	3	3	3	3	1	3	3	3	3	3	2.81818	3	4	3	4	3	4	3	4	3	4	3
749	1	2	1	1	5	5	5	5	5	3	4.66667	5	4	5	5	5	4.8	5	4	4	1	3.5	4	3	3	3.33333	4	4	3	4	4	3	3	3	4	4	3	3.54545	2	3	3	3	3	3	3	2	2	3	3
750	1	1	2	1	3	3	3	3	3	2	2.83333	5	5	5	4	3	4.4	4	2	4	3	3.25	4	3	4	3.66667	4	4	4	4	4	3	4	4	4	4	1	3.63636	5	4	5	5	5	4	5	4	4	5	5
751	1	2	1	1	4	4	5	4	4	4	4.16667	4	4	4	5	4	4.2	4	5	4	4	4.25	5	4	4	4.33333	5	5	5	4	2	4	4	3	5	2	1	3.63636	2	2	2	2	2	2	2	2	1	2	2
752	1	1	1	1	5	5	5	5	5	5	5	5	5	5	3	5	4.6	5	5	5	5	5	1	3	2	2	1	1	1	1	1	1	1	1	1	1	1	1	3	5	4	5	4	5	4	5	4	5	4
753	2	2	1	2	3	4	4	4	4	4	3.83333	3	2	3	3	2	2.6	3	1	3	2	2.25	2	3	2	2.33333	3	3	3	3	3	3	1	3	3	3	3	2.81818	2	2	2	3	3	3	2	2	3	3	3
754	2	3	1	2	5	5	5	5	5	5	5	3	4	4	4	4	3.8	5	5	5	5	5	5	4	5	4.66667	5	5	5	5	5	3	5	4	4	5	4	4.54545	3	2	3	4	3	3	2	3	3	3	3
755	2	2	1	1	3	3	4	3	3	4	3.33333	3	3	3	3	3	3	1	3	5	5	3.5	5	4	5	4.66667	3	3	3	4	1	2	1	1	2	3	1	2.18182	2	3	3	3	3	3	3	3	3	3	3
756	2	3	1	1	3	2	1	1	2	5	2.33333	2	3	1	1	4	2.2	1	2	3	1	1.75	2	1	2	1.66667	2	1	2	3	1	4	3	3	2	1	2	2.18182	2	2	1	2	1	1	1	2	2	1	1
757	1	3	1	1	1	2	2	1	1	2	1.5	4	4	4	5	4	4.2	5	5	5	5	5	5	4	5	4.66667	5	5	5	5	5	5	5	5	5	5	5	5	4	3	4	4	3	3	4	4	4	4	3
758	2	2	1	1	2	3	3	3	3	3	2.83333	2	2	3	2	3	2.4	4	4	3	3	3.5	4	4	3	3.66667	3	4	4	1	4	2	1	2	2	3	1	2.45455	1	1	1	1	1	1	1	1	1	1	1
759	1	3	1	1	5	5	5	5	5	5	5	5	5	5	3	4	4.4	1	2	3	1	1.75	3	3	5	3.66667	5	4	5	4	2	5	3	4	5	3	1	3.72727	2	3	4	5	3	4	4	4	4	4	4
760	1	3	1	2	5	5	4	5	4	4	4.5	4	5	5	5	4	4.6	5	5	5	5	5	3	1	3	2.33333	3	2	1	3	1	2	2	2	3	2	2	2.09091	3	3	3	4	3	1	3	2	1	1	1
761	2	1	2	1	2	4	3	3	2	4	3	3	3	3	3	3	3	3	3	3	3	3	3	3	3	3	3	4	4	3	4	3	4	4	4	4	3	3.63636	3	3	1	3	1	3	3	1	1	2	1
762	2	1	1	2	3	2	2	3	3	3	2.66667	1	4	2	3	4	2.8	3	5	2	3	3.25	2	2	3	2.33333	4	4	4	4	4	4	4	4	4	4	4	4	4	4	4	5	4	4	4	5	4	4	5
763	1	3	2	2	4	5	5	5	5	2	4.33333	4	4	4	4	4	4	3	5	4	4	4	4	5	3	4	3	4	5	3	3	1	3	2	5	5	2	3.27273	4	4	3	3	3	3	4	4	4	3	3
764	1	1	2	1	4	4	4	4	4	4	4	4	4	4	4	4	4	5	3	5	4	4.25	4	4	4	4	4	3	3	3	4	4	4	3	4	4	4	3.63636	3	3	3	3	3	3	3	3	3	3	3
765	1	3	1	1	5	5	5	5	5	3	4.66667	4	4	4	5	5	4.4	3	5	5	5	4.5	5	5	2	4	2	2	3	1	1	2	1	1	1	1	3	1.63636	4	4	3	3	3	3	3	4	3	3	4
766	2	2	1	1	5	4	5	4	5	5	4.66667	5	5	5	5	5	5	5	5	5	5	5	5	4	4	4.33333	5	5	3	4	4	3	4	3	4	3	5	3.90909	4	3	1	5	4	4	4	2	3	4	3
767	2	3	2	1	3	3	3	3	3	3	3	4	4	3	4	4	3.8	3	4	4	3	3.5	2	2	2	2	5	3	3	4	4	3	3	4	1	3	3	3.27273	1	3	3	3	1	3	4	4	3	4	3
768	1	2	2	2	4	4	3	4	4	4	3.83333	2	3	3	2	3	2.6	4	2	5	4	3.75	5	5	5	5	3	3	4	4	3	5	5	4	1	3	3	3.45455	3	3	3	5	1	3	2	1	4	3	4
769	1	2	1	1	4	3	3	5	1	2	3	3	4	4	3	4	3.6	5	3	3	4	3.75	4	4	3	3.66667	3	3	3	3	3	3	3	3	3	3	3	3	4	4	4	4	4	4	4	4	4	4	4
770	1	1	1	2	5	5	4	5	5	5	4.83333	4	5	5	4	5	4.6	2	3	3	4	3	4	4	4	4	4	3	3	4	3	4	3	4	3	4	3	3.45455	3	3	3	5	1	3	2	1	4	3	4
771	2	2	1	2	3	1	3	4	3	4	3	4	4	3	3	4	3.6	5	5	5	4	4.75	4	4	4	4	1	1	1	2	2	2	1	3	3	2	2	1.81818	1	1	2	1	1	1	1	1	1	1	3
772	1	1	2	1	5	5	4	5	4	4	4.5	4	4	4	5	5	4.4	5	5	5	5	5	5	4	5	4.66667	5	5	3	5	5	4	4	5	5	4	5	4.54545	3	3	4	4	3	4	4	4	4	3	4
773	1	2	2	1	3	5	3	5	4	3	3.83333	3	3	4	4	3	3.4	2	4	4	4	3.5	3	3	4	3.33333	4	4	4	4	4	4	4	4	4	4	3	3.90909	4	3	4	3	4	4	4	4	4	4	4
774	1	2	1	2	5	5	5	5	5	5	5	4	4	4	4	4	4	5	5	4	5	4.75	5	5	4	4.66667	1	1	1	1	1	1	1	1	1	1	1	1	4	3	4	4	4	4	4	4	4	4	4
775	2	2	1	2	4	4	4	4	3	5	4	5	4	4	4	4	4.2	4	3	5	4	4	4	3	5	4	4	3	3	4	3	4	3	4	3	4	3	3.45455	4	4	2	1	4	1	4	4	2	4	4
776	2	2	2	2	3	3	4	4	4	4	3.66667	4	4	3	3	4	3.6	4	5	4	5	4.5	3	4	3	3.33333	1	4	4	4	4	4	4	4	4	4	4	3.72727	2	3	3	5	3	3	1	4	3	4	2
777	2	3	2	1	3	3	3	3	4	4	3.33333	3	4	2	3	3	3	2	4	2	4	3	4	2	3	3	4	3	3	4	3	3	3	4	3	4	3	3.36364	3	3	3	3	3	1	3	2	1	1	1
778	2	3	1	2	3	3	3	4	4	3	3.33333	4	3	4	4	4	3.8	3	3	3	3	3	3	3	4	3.33333	5	5	3	5	5	5	5	5	5	5	5	4.81818	4	4	4	5	4	5	4	4	4	5	5
779	1	1	1	2	4	5	4	5	5	4	4.5	5	5	5	5	5	5	5	5	5	5	5	4	4	4	4	3	3	4	3	3	4	4	3	3	4	4	3.45455	4	3	3	3	3	4	4	4	4	4	4
780	1	2	2	2	4	4	3	4	4	4	3.83333	4	4	4	4	4	4	5	3	5	2	3.75	3	4	3	3.33333	2	5	5	5	5	5	5	5	5	5	5	4.72727	5	5	5	5	5	5	5	5	5	5	5
781	1	2	1	1	5	4	4	5	5	4	4.5	5	4	5	4	5	4.6	5	5	5	5	5	5	5	5	5	4	4	4	4	4	3	4	4	4	4	4	3.90909	3	3	3	3	3	3	3	3	3	3	3
782	1	2	1	1	3	1	3	4	3	5	3.16667	3	2	1	4	1	2.2	5	4	5	3	4.25	3	3	5	3.66667	3	3	3	2	1	1	3	1	1	1	3	2	4	3	3	3	2	2	2	2	2	1	3
783	1	1	1	2	4	4	3	4	4	3	3.66667	4	4	4	4	4	4	5	3	3	4	3.75	4	4	2	3.33333	3	4	4	4	2	2	3	3	3	3	4	3.18182	3	3	2	3	4	4	3	4	2	3	4
784	2	3	1	2	5	5	5	5	5	1	4.33333	5	2	3	2	4	3.2	5	5	4	5	4.75	4	4	5	4.33333	5	4	5	5	5	4	4	5	5	5	5	4.72727	4	4	4	5	4	5	4	4	4	5	5
785	1	3	1	1	4	4	4	4	3	3	3.66667	4	4	5	4	3	4	2	2	2	2	2	4	5	4	4.33333	4	2	3	4	3	2	5	4	3	1	3	3.09091	3	3	3	2	3	3	2	3	2	3	2
786	1	2	1	2	4	4	4	5	5	4	4.33333	4	4	3	4	4	3.8	5	4	4	4	4.25	5	5	5	5	5	5	5	4	5	4	5	4	5	4	4	4.54545	5	2	4	3	4	2	4	2	2	5	3
787	1	3	1	1	4	3	3	3	4	4	3.5	4	4	5	5	3	4.2	5	4	3	5	4.25	5	4	5	4.66667	4	4	2	4	4	4	4	4	4	4	4	3.81818	2	3	3	4	2	3	2	3	2	3	3
788	1	2	2	2	3	4	4	3	3	3	3.33333	5	5	5	5	5	5	4	3	5	4	4	4	2	3	3	5	4	5	5	5	4	4	5	5	4	5	4.63636	4	4	2	5	4	4	4	4	4	4	4
789	2	2	2	1	1	1	1	1	1	1	1	2	2	1	1	1	1.4	3	5	4	2	3.5	1	1	1	1	5	5	3	3	5	2	2	2	2	5	5	3.54545	4	4	4	4	4	4	4	4	4	4	3
790	2	1	2	1	4	4	3	3	4	3	3.5	4	4	3	4	4	3.8	3	1	3	3	2.5	5	1	3	3	2	3	2	3	1	2	3	2	3	2	2	2.27273	1	2	1	4	3	3	1	1	4	1	4
791	2	2	1	1	5	5	5	4	4	5	4.66667	5	5	5	5	5	5	5	3	5	4	4.25	2	2	3	2.33333	2	4	4	3	1	5	5	2	2	2	4	3.09091	2	2	3	2	2	2	2	3	3	3	2
792	1	3	1	2	4	3	4	4	4	3	3.66667	3	4	4	5	3	3.8	3	3	3	4	3.25	5	4	4	4.33333	2	3	2	3	3	3	3	2	3	3	3	2.72727	4	4	4	4	4	4	4	4	4	4	4
793	1	2	1	1	5	5	5	5	5	5	5	4	4	2	2	4	3.2	2	2	3	4	2.75	1	4	2	2.33333	5	4	4	4	4	4	4	4	3	4	3	3.90909	3	3	3	3	3	3	3	3	3	3	3
794	1	2	2	1	5	4	4	5	5	4	4.5	5	5	5	5	5	5	5	4	5	3	4.25	4	4	5	4.33333	4	4	4	4	4	4	4	4	3	4	4	3.90909	3	3	3	4	3	3	2	3	2	3	3
795	1	2	1	2	1	2	3	4	2	5	2.83333	4	4	4	4	4	4	5	5	5	4	4.75	3	3	2	2.66667	2	4	5	3	1	4	1	3	4	4	5	3.27273	2	4	5	2	5	2	4	3	3	3	4
796	1	1	1	1	2	3	2	3	3	3	2.66667	5	5	5	5	2	4.4	3	5	4	2	3.5	5	3	5	4.33333	1	2	2	2	2	1	2	2	2	1	1	1.63636	3	3	2	3	3	2	3	3	2	3	2
797	2	3	1	2	3	3	3	4	4	4	3.5	4	4	5	4	4	4.2	3	1	3	2	2.25	3	2	5	3.33333	2	2	4	2	3	1	1	4	2	4	1	2.36364	1	2	2	2	2	2	2	2	2	2	2
798	1	2	2	1	5	5	5	5	5	5	5	4	5	5	5	5	4.8	5	5	5	4	4.75	4	5	5	4.66667	4	4	4	4	4	4	4	4	4	4	3	3.90909	3	3	3	4	3	3	3	3	3	2	3
799	1	2	1	2	3	5	4	3	4	5	4	5	5	5	5	5	5	3	1	2	3	2.25	3	3	5	3.66667	3	5	3	4	3	3	3	3	2	2	3	3.09091	3	3	4	4	4	4	4	4	4	4	4
800	1	2	1	1	4	4	3	1	4	3	3.16667	5	5	5	5	5	5	5	3	3	4	3.75	3	3	4	3.33333	1	3	3	3	3	2	3	3	3	3	3	2.72727	3	3	3	4	4	4	3	3	4	3	4
801	1	3	1	1	5	5	5	5	5	2	4.5	5	5	5	5	5	5	4	4	5	5	4.5	5	5	5	5	5	2	2	1	2	2	4	1	2	4	2	2.45455	2	1	2	1	2	1	2	3	1	2	1
802	1	1	1	1	3	3	3	3	3	3	3	5	5	5	3	5	4.6	5	3	5	4	4.25	4	4	5	4.33333	5	5	5	5	5	5	4	5	4	5	5	4.81818	5	5	5	5	5	5	5	5	5	5	5
803	2	3	1	2	3	3	3	4	4	3	3.33333	2	5	2	2	2	2.6	4	3	5	4	4	3	3	3	3	4	3	2	1	1	3	2	3	1	2	1	2.09091	3	3	3	3	4	2	4	3	2	4	4
804	2	1	1	1	5	5	5	5	5	1	4.33333	5	5	5	5	5	5	4	5	5	5	4.75	1	1	1	1	2	5	5	5	5	5	5	5	5	5	5	4.72727	2	3	3	3	3	3	3	3	3	3	3
805	1	2	1	2	5	5	5	5	5	5	5	5	5	5	5	5	5	5	5	5	5	5	4	4	4	4	4	3	3	3	3	3	3	3	3	3	3	3.09091	5	3	2	2	3	4	3	3	4	4	3
806	1	3	1	2	3	3	3	3	3	3	3	4	5	2	4	5	4	3	5	4	4	4	4	3	4	3.66667	1	1	1	1	1	1	1	1	1	1	1	1	2	1	1	1	3	1	1	1	3	3	1
807	1	1	2	1	4	4	4	5	3	5	4.16667	4	4	3	4	3	3.6	5	4	5	4	4.5	5	5	5	5	5	5	5	5	5	5	5	5	5	5	5	5	1	3	3	3	3	3	1	1	2	1	1
808	1	3	1	1	5	5	5	4	4	5	4.66667	5	5	5	5	5	5	5	4	5	5	4.75	4	5	5	4.66667	2	4	1	1	2	2	3	2	3	2	3	2.27273	2	2	2	2	2	1	1	1	2	3	4
809	2	2	1	1	5	5	5	5	5	5	5	2	4	4	4	3	3.4	4	4	4	4	4	3	4	4	3.66667	5	5	3	4	3	4	4	4	4	2	5	3.90909	4	4	4	4	4	4	3	4	3	4	4
810	2	1	1	1	4	5	5	5	5	5	4.83333	4	4	4	4	4	4	5	5	4	5	4.75	5	4	5	4.66667	2	2	1	2	3	4	1	2	4	3	1	2.27273	2	3	5	4	1	4	4	3	3	1	5
811	1	3	1	1	5	4	5	5	4	5	4.66667	5	5	5	5	5	5	3	5	5	5	4.5	5	4	5	4.66667	5	5	5	4	5	5	5	5	5	5	4	4.81818	5	4	5	5	5	4	4	4	4	4	4
812	2	1	1	1	5	5	5	5	5	3	4.66667	3	3	3	3	3	3	5	3	4	3	3.75	4	3	4	3.66667	3	2	2	4	1	1	4	3	2	3	1	2.36364	4	5	4	5	5	4	4	5	4	5	4
813	2	3	2	2	5	4	5	1	3	5	3.83333	3	3	4	3	4	3.4	2	1	4	4	2.75	3	2	3	2.66667	3	1	1	1	3	1	1	1	2	3	2	1.72727	2	1	2	3	2	1	2	2	1	1	2
814	2	1	2	1	5	5	5	5	5	5	5	5	5	5	5	5	5	5	5	5	5	5	5	5	5	5	3	3	4	4	4	4	4	3	4	4	3	3.63636	4	5	5	5	5	5	5	5	5	5	5
815	1	1	2	1	4	4	4	4	3	3	3.66667	4	4	4	4	4	4	4	3	4	3	3.5	3	3	5	3.66667	4	3	3	3	4	4	3	4	4	4	4	3.63636	3	3	3	3	3	2	3	3	3	3	3
816	1	2	1	1	5	5	5	4	4	5	4.66667	4	5	5	5	5	4.8	4	4	5	5	4.5	5	5	4	4.66667	4	3	2	3	3	3	1	4	2	3	4	2.90909	4	4	4	4	4	4	4	4	4	4	4
817	2	2	1	1	5	5	5	5	5	5	5	5	5	5	5	5	5	5	5	5	5	5	5	5	5	5	5	3	3	4	4	3	3	4	4	3	3	3.54545	4	5	4	5	5	4	5	4	4	5	5
818	1	1	1	2	4	4	5	5	5	4	4.5	4	5	5	4	4	4.4	5	5	5	5	5	4	4	5	4.33333	4	5	4	5	4	4	2	5	4	5	4	4.18182	4	4	4	4	4	4	4	4	4	4	4
819	2	2	1	1	4	4	4	4	4	4	4	4	3	4	4	3	3.6	4	3	5	2	3.5	4	4	3	3.66667	5	4	4	3	3	2	3	5	4	3	1	3.36364	3	3	4	5	3	3	1	1	2	2	3
820	1	2	1	1	4	4	4	4	4	4	4	5	5	5	4	5	4.8	5	1	5	3	3.5	5	5	4	4.66667	3	2	3	3	3	2	3	3	3	3	3	2.81818	3	4	2	5	4	3	3	3	4	3	3
821	2	2	2	1	5	4	3	4	3	3	3.66667	3	4	3	4	3	3.4	3	4	3	3	3.25	3	4	4	3.66667	4	4	4	4	4	2	2	4	4	4	4	3.63636	5	5	4	5	5	4	4	4	5	4	5
822	1	2	1	1	2	3	2	3	2	3	2.5	4	3	5	5	3	4	4	4	4	4	4	3	4	4	3.66667	2	1	2	3	1	4	3	3	2	1	2	2.18182	2	2	1	2	1	1	1	2	2	1	1
823	1	3	1	1	5	5	5	4	5	4	4.66667	4	4	4	4	4	4	4	4	3	4	3.75	5	5	4	4.66667	3	3	3	3	3	3	3	3	3	3	3	3	2	1	1	1	1	1	1	1	1	2	2
824	2	1	2	1	4	4	4	4	4	4	4	4	3	4	4	4	3.8	4	5	5	5	4.75	4	3	4	3.66667	5	4	4	5	4	5	4	5	4	5	3	4.36364	4	3	4	4	3	3	3	4	4	3	4
825	2	3	1	2	4	4	4	4	4	4	4	4	4	4	4	4	4	2	4	2	5	3.25	4	4	3	3.66667	3	3	3	3	3	3	3	3	3	3	3	3	2	2	2	2	2	2	2	2	2	2	2
826	1	2	2	1	5	4	4	5	5	4	4.5	4	4	3	4	3	3.6	4	4	4	4	4	4	4	4	4	5	5	5	5	5	2	5	5	5	5	5	4.72727	4	1	4	4	1	2	1	4	2	1	4
827	2	2	2	1	3	3	3	3	3	3	3	4	4	4	3	4	3.8	3	5	3	5	4	5	5	3	4.33333	3	4	1	1	2	2	3	2	3	2	3	2.36364	1	3	4	4	1	1	1	4	2	2	3
828	1	1	1	1	5	2	3	5	5	3	3.83333	5	4	4	4	5	4.4	5	5	5	5	5	1	1	1	1	5	4	4	4	4	4	4	4	3	4	4	4	3	3	2	3	2	3	3	3	3	2	3
829	1	2	1	1	3	3	3	3	3	3	3	4	4	4	3	4	3.8	2	3	3	4	3	3	2	4	3	4	4	4	4	3	4	4	4	4	3	4	3.81818	4	4	4	3	4	3	2	4	3	1	3
830	2	2	1	2	4	4	4	4	3	3	3.66667	5	5	4	5	1	4	4	4	4	4	4	3	4	3	3.33333	1	4	4	4	4	4	4	4	4	4	1	3.45455	3	3	2	3	3	2	2	3	2	3	2
831	1	3	1	1	5	3	3	2	3	5	3.5	4	3	3	2	3	3	3	3	3	3	3	4	4	2	3.33333	3	3	3	3	3	2	2	3	3	3	2	2.72727	4	4	4	4	4	4	4	4	4	4	4
832	2	2	1	2	5	4	5	5	5	4	4.66667	5	5	4	5	4	4.6	5	3	5	4	4.25	4	5	5	4.66667	3	1	2	2	2	1	1	1	1	2	1	1.54545	2	3	3	3	2	3	2	2	3	3	2
833	1	1	2	1	3	4	4	3	4	4	3.66667	2	2	1	5	4	2.8	4	3	5	4	4	4	4	4	4	4	4	4	4	4	4	4	4	4	4	4	4	3	3	3	3	3	3	3	3	3	3	3
834	1	3	2	2	3	3	3	3	3	3	3	3	3	4	4	3	3.4	3	3	3	3	3	3	4	3	3.33333	3	3	2	3	3	3	2	3	3	3	3	2.81818	4	4	3	5	3	3	4	5	5	1	1
835	2	3	1	1	4	3	4	4	3	4	3.66667	5	5	5	5	5	5	5	4	4	4	4.25	4	5	5	4.66667	5	3	3	4	4	3	3	4	4	3	3	3.54545	4	5	4	5	5	4	5	4	4	5	5
836	1	2	2	2	3	3	3	3	3	3	3	4	3	4	4	4	3.8	4	3	5	5	4.25	3	5	1	3	3	3	3	3	2	3	3	3	3	3	2	2.81818	2	3	3	3	2	3	3	3	3	2	3
837	2	3	1	1	4	5	4	4	4	5	4.33333	4	4	4	4	4	4	5	5	5	5	5	5	5	4	4.66667	4	4	4	3	3	2	4	4	4	3	4	3.54545	2	4	3	5	4	4	4	4	2	5	4
838	1	1	1	1	5	5	4	5	5	4	4.66667	5	4	5	5	5	4.8	5	4	5	4	4.5	5	5	5	5	2	3	2	2	2	2	3	3	3	3	3	2.54545	5	4	3	3	4	5	5	4	3	4	4
839	2	2	2	2	4	4	3	1	4	3	3.16667	5	5	5	5	5	5	4	3	5	4	4	3	4	4	3.66667	4	3	2	4	2	3	4	3	2	4	2	3	2	3	3	4	2	3	2	2	2	1	2
840	1	2	1	1	2	3	2	3	2	3	2.5	4	3	5	5	3	4	4	5	4	2	3.75	2	2	5	3	4	1	3	2	2	4	5	3	2	5	2	3	2	2	1	2	1	1	1	2	2	1	1
841	2	1	1	1	5	5	5	5	5	5	5	4	4	4	4	4	4	3	5	3	5	4	5	5	5	5	4	3	5	3	4	1	5	3	2	1	4	3.18182	3	4	4	4	3	3	4	3	3	3	3
842	1	3	2	1	4	4	4	4	3	3	3.66667	2	3	1	1	4	2.2	5	2	5	3	3.75	5	4	5	4.66667	4	3	2	4	4	2	4	2	2	5	4	3.27273	1	4	4	2	1	5	3	5	5	3	5
843	1	2	2	2	3	4	4	3	1	1	2.66667	4	4	3	4	3	3.6	5	3	2	2	3	3	3	2	2.66667	4	4	4	4	4	4	4	4	4	4	4	4	2	2	2	2	2	2	2	2	1	2	2
844	1	1	1	2	3	3	3	4	4	3	3.33333	4	4	4	4	1	3.4	3	3	3	3	3	4	3	4	3.66667	2	2	3	1	1	2	1	1	1	1	3	1.63636	4	4	3	3	3	3	3	4	3	3	4
845	2	3	2	1	1	1	1	2	2	1	1.33333	3	1	2	1	1	1.6	3	3	3	3	3	5	5	3	4.33333	2	4	5	1	4	2	3	2	4	4	3	3.09091	4	4	3	4	4	3	3	3	3	3	3
846	1	3	1	1	5	5	5	5	5	5	5	4	5	5	5	4	4.6	2	2	5	4	3.25	4	5	4	4.33333	4	4	4	4	4	4	4	4	4	4	4	4	3	3	4	4	4	3	4	3	3	4	3
847	1	1	1	2	4	2	3	3	3	2	2.83333	3	4	3	3	4	3.4	3	3	2	3	2.75	2	4	2	2.66667	2	3	3	1	2	1	2	1	1	1	2	1.72727	3	4	4	4	4	3	4	4	4	3	4
848	2	2	1	1	3	3	3	3	3	3	3	4	4	4	4	4	4	4	3	3	3	3.25	4	3	3	3.33333	3	3	3	3	5	2	3	2	1	3	3	2.81818	5	5	2	4	3	3	3	3	3	2	2
849	1	2	1	1	4	4	4	4	4	4	4	5	5	5	3	5	4.6	4	5	4	4	4.25	5	4	5	4.66667	4	4	4	4	4	3	4	4	4	4	4	3.90909	4	4	4	4	4	4	4	4	4	4	4
850	1	2	1	1	5	4	3	4	5	4	4.16667	4	5	5	5	5	4.8	4	4	5	4	4.25	5	5	3	4.33333	5	4	2	4	4	4	3	3	1	1	3	3.09091	1	2	1	1	2	2	2	2	2	3	3
851	2	3	1	1	3	3	3	3	3	1	2.66667	3	3	3	4	3	3.2	3	2	1	3	2.25	2	2	2	2	4	3	3	2	3	2	3	3	2	3	3	2.81818	2	3	3	2	3	2	3	2	3	3	3
852	1	1	1	1	3	3	3	2	4	3	3	5	5	5	5	5	5	3	3	3	3	3	3	4	4	3.66667	4	4	4	4	4	4	4	4	4	4	4	4	3	4	5	5	5	5	4	4	5	4	4
853	2	2	2	2	5	3	5	5	5	5	4.66667	4	4	4	4	2	3.6	5	3	4	3	3.75	4	4	5	4.33333	5	5	5	5	5	5	4	4	5	5	3	4.63636	4	4	4	4	1	5	3	4	3	4	4
854	1	2	1	2	3	5	3	4	3	5	3.83333	4	4	4	4	1	3.4	3	3	3	3	3	5	5	5	5	2	4	1	1	2	2	3	2	3	2	3	2.27273	1	4	5	5	2	2	2	5	3	3	4
855	2	1	1	1	5	5	5	5	5	5	5	5	5	5	5	5	5	5	5	4	5	4.75	5	4	5	4.66667	5	3	2	3	2	2	3	3	4	2	3	2.90909	3	4	2	4	1	4	2	3	4	1	2
856	1	2	2	1	5	5	4	5	5	5	4.83333	5	5	5	5	5	5	5	5	5	5	5	4	5	5	4.66667	4	4	4	4	4	3	4	4	4	4	4	3.90909	3	3	3	3	3	3	3	2	2	3	3
857	2	1	2	1	5	5	5	5	5	5	5	2	2	1	1	1	1.4	4	4	4	4	4	5	5	5	5	4	3	3	4	4	1	4	1	3	2	1	2.72727	4	5	4	4	2	2	3	4	1	1	4
858	2	1	2	1	3	1	3	2	1	3	2.16667	4	3	4	3	3	3.4	4	5	4	2	3.75	3	2	3	2.66667	3	2	1	2	1	2	1	2	2	1	1	1.63636	1	1	1	1	1	1	2	3	1	1	4
859	2	1	1	1	5	5	5	5	5	5	5	5	5	5	5	5	5	5	5	5	5	5	5	5	5	5	3	4	4	4	2	2	3	3	3	3	4	3.18182	4	1	3	3	4	4	3	4	1	3	5
860	2	1	1	1	5	5	4	5	4	5	4.66667	5	5	4	4	4	4.4	5	5	3	5	4.5	5	4	4	4.33333	2	5	5	5	5	5	2	5	5	5	5	4.45455	3	3	3	4	3	3	3	3	3	3	3
861	1	1	1	2	2	1	1	1	1	2	1.33333	3	1	2	1	1	1.6	3	3	3	3	3	3	2	5	3.33333	4	2	4	4	4	4	4	4	4	4	4	3.81818	1	4	4	4	4	4	4	4	4	4	4
862	2	3	2	2	5	3	3	4	5	3	3.83333	3	4	3	4	3	3.4	4	1	5	4	3.5	1	3	5	3	3	3	1	1	4	1	4	1	1	1	1	1.90909	4	4	4	1	4	3	4	2	1	4	2
863	2	3	1	1	1	4	3	3	3	5	3.16667	2	2	1	5	4	2.8	4	3	5	4	4	5	4	2	3.66667	2	2	1	2	2	1	2	1	2	2	2	1.72727	3	2	3	3	3	2	3	3	3	2	3
864	1	2	1	2	2	3	2	3	2	3	2.5	4	3	5	5	3	4	2	4	4	2	3	3	3	1	2.33333	2	1	2	3	1	4	3	3	2	1	2	2.18182	2	4	1	1	2	4	3	4	2	1	4
865	2	3	1	1	4	3	1	3	4	4	3.16667	4	3	4	3	5	3.8	4	5	4	2	3.75	3	2	3	2.66667	4	2	3	2	2	1	3	3	2	3	2	2.45455	2	3	3	2	2	3	3	3	2	2	2
866	2	3	2	1	3	2	2	3	2	2	2.33333	5	5	5	5	5	5	5	5	5	5	5	1	1	1	1	5	4	4	4	4	3	4	4	4	4	4	4	2	5	3	3	3	4	2	1	2	3	2
867	1	2	1	2	3	1	1	2	4	1	2	2	2	2	2	3	2.2	2	1	1	2	1.5	1	1	2	1.33333	3	2	2	2	2	2	2	2	2	2	2	2.09091	1	3	2	1	1	1	2	1	2	2	1
868	2	2	1	2	4	3	4	3	4	4	3.66667	3	4	4	2	4	3.4	4	3	3	4	3.5	5	5	5	5	4	4	5	3	4	4	3	5	4	5	3	4	4	4	4	4	4	3	3	3	4	3	4
869	1	2	2	2	3	4	5	4	4	4	4	5	5	4	4	4	4.4	4	4	4	4	4	3	5	4	4	4	3	4	4	3	3	4	3	4	4	4	3.63636	4	4	4	3	4	4	4	4	4	4	4
870	2	2	1	2	4	2	3	3	3	2	2.83333	4	4	4	4	4	4	5	5	5	5	5	5	4	3	4	4	2	4	4	1	3	1	2	4	3	4	2.90909	1	1	1	1	1	1	2	3	1	1	4
871	2	2	1	1	3	1	3	2	1	3	2.16667	3	3	2	2	3	2.6	4	3	3	3	3.25	3	4	3	3.33333	1	2	2	2	1	2	2	1	1	2	2	1.63636	2	3	3	3	2	3	3	2	2	2	2
872	2	1	1	1	4	4	2	4	3	5	3.66667	5	2	4	3	3	3.4	1	4	2	4	2.75	5	5	4	4.66667	2	1	2	2	2	2	2	2	2	2	2	1.90909	3	2	3	4	3	3	3	3	3	3	3
873	1	1	1	1	5	5	5	4	4	5	4.66667	3	4	3	4	4	3.6	3	5	4	3	3.75	3	3	3	3	1	4	4	5	4	2	1	4	1	5	1	2.90909	1	2	2	1	2	1	2	2	1	2	1
874	1	2	2	1	3	3	3	3	3	3	3	3	4	4	3	4	3.6	3	3	4	1	2.75	4	1	4	3	3	3	3	3	3	3	3	3	3	3	3	3	2	2	3	3	2	3	3	3	2	2	2
875	2	2	2	1	2	4	4	5	5	5	4.16667	4	4	3	3	5	3.8	3	5	3	5	4	3	4	5	4	3	3	4	3	3	4	4	3	3	4	4	3.45455	4	4	3	3	3	3	4	3	3	4	4
876	1	3	1	1	5	5	5	5	5	5	5	5	5	5	5	5	5	5	5	5	5	5	5	5	5	5	5	5	3	5	5	4	5	5	5	5	2	4.45455	1	4	4	4	4	4	4	4	4	4	4
877	1	1	1	2	4	5	4	5	4	5	4.5	3	5	5	5	5	4.6	5	5	5	5	5	5	3	3	3.66667	5	4	4	4	4	3	3	4	4	4	4	3.90909	3	3	3	3	3	3	3	3	3	3	3
878	1	3	1	2	3	3	3	3	3	3	3	5	5	5	2	4	4.2	4	4	4	4	4	4	4	4	4	3	3	3	3	3	3	3	3	3	2	3	2.90909	1	3	5	3	2	4	1	4	3	4	4
879	1	1	1	2	3	5	5	5	5	5	4.66667	5	4	4	4	5	4.4	3	1	3	3	2.5	4	3	4	3.66667	1	1	1	1	1	1	1	1	1	1	1	1	4	4	4	4	3	3	4	4	3	4	3
880	1	2	2	2	4	4	3	4	4	3	3.66667	3	3	3	4	3	3.2	3	4	4	5	4	4	4	3	3.66667	5	4	2	4	4	4	4	4	4	4	4	3.90909	1	2	2	2	2	3	2	2	2	3	2
881	1	1	2	1	2	2	3	3	2	3	2.5	4	5	5	5	4	4.6	4	5	5	5	4.75	4	5	5	4.66667	4	4	4	4	4	3	4	4	4	4	4	3.90909	3	3	3	3	3	3	3	2	2	3	3
882	1	2	2	2	4	5	5	5	4	3	4.33333	5	2	4	5	5	4.2	5	4	4	5	4.5	4	4	4	4	2	3	5	4	4	5	4	5	5	4	2	3.90909	4	4	4	4	4	4	4	4	4	4	4
883	1	1	2	1	4	2	4	3	3	3	3.16667	5	4	5	5	5	4.8	3	4	3	3	3.25	3	3	3	3	2	3	2	3	3	2	3	3	5	3	2	2.81818	5	3	4	3	2	3	5	3	4	3	4
884	2	2	1	1	4	3	4	3	4	3	3.5	4	4	3	4	4	3.8	4	3	2	4	3.25	4	1	4	3	3	3	2	3	2	4	2	4	2	3	3	2.81818	1	2	1	2	2	1	1	1	1	1	1
885	1	2	1	2	3	3	3	3	3	2	2.83333	2	3	3	2	3	2.6	5	3	3	3	3.5	5	5	5	5	4	4	4	4	4	4	4	4	4	4	4	4	4	3	4	3	4	3	4	3	4	3	4
886	1	3	2	1	4	4	5	5	4	5	4.5	4	5	2	3	3	3.4	5	5	4	5	4.75	5	4	5	4.66667	4	3	3	4	4	4	3	3	4	4	4	3.63636	5	5	4	5	5	5	5	5	5	4	5
887	2	1	1	1	4	3	4	4	4	3	3.66667	4	5	5	5	1	4	2	2	4	5	3.25	4	2	4	3.33333	4	2	1	2	1	2	2	2	3	1	2	2	2	2	2	2	2	2	1	2	2	2	2
888	2	1	2	1	5	4	4	4	4	4	4.16667	4	3	4	4	4	3.8	4	3	5	4	4	4	4	5	4.33333	4	4	4	4	4	4	4	4	4	4	4	4	2	4	4	5	3	4	3	3	4	5	4
889	1	1	1	1	2	2	2	3	3	2	2.33333	3	4	3	3	3	3.2	4	3	4	4	3.75	3	3	2	2.66667	2	2	2	2	2	2	2	2	2	2	2	2	3	1	1	1	1	2	3	1	3	3	3
890	1	1	1	2	5	4	4	5	5	4	4.5	4	5	5	5	5	4.8	4	4	5	5	4.5	4	3	4	3.66667	4	3	3	3	3	2	3	3	3	3	3	3	3	3	3	3	3	3	3	3	3	3	3
891	2	2	1	1	1	1	1	2	2	1	1.33333	1	3	1	1	3	1.8	2	2	2	2	2	2	3	3	2.66667	4	2	1	2	1	2	2	2	3	1	2	2	1	3	1	3	4	3	3	4	3	1	4
892	1	1	1	2	3	3	3	3	3	3	3	2	5	5	5	5	4.4	5	5	4	5	4.75	4	5	4	4.33333	4	4	3	3	4	3	4	3	4	4	3	3.54545	5	5	5	5	5	5	5	5	5	5	5
893	1	2	1	1	4	5	5	5	5	4	4.66667	5	4	4	4	4	4.2	4	5	4	5	4.5	4	4	5	4.33333	3	3	3	3	3	2	3	3	2	3	3	2.81818	4	4	4	4	3	3	3	3	3	3	3
894	1	1	2	1	4	4	4	5	5	5	4.5	5	5	4	5	4	4.6	5	5	5	5	5	5	5	3	4.33333	3	4	4	4	4	3	4	4	4	3	4	3.72727	4	4	4	4	4	4	4	4	4	4	4
895	1	3	1	1	5	4	5	4	5	4	4.5	5	5	5	4	5	4.8	5	5	5	5	5	5	5	5	5	2	4	4	2	3	2	4	3	4	4	5	3.36364	4	3	3	5	3	4	3	3	4	3	4
896	1	1	1	1	4	4	4	4	4	2	3.66667	5	5	3	5	5	4.6	3	4	3	5	3.75	4	3	4	3.66667	4	4	4	4	4	4	4	4	4	4	4	4	3	4	5	5	5	5	4	4	5	4	4
897	1	2	2	1	2	2	2	2	2	2	2	5	5	5	5	5	5	5	4	5	5	4.75	5	5	5	5	3	3	1	2	1	4	4	2	2	4	3	2.63636	2	3	3	4	3	3	3	3	3	3	3
898	2	3	2	1	5	4	4	5	5	5	4.66667	5	5	5	5	5	5	5	4	4	5	4.5	5	4	4	4.33333	3	3	3	3	3	3	2	3	2	3	3	2.81818	4	5	5	4	4	5	5	5	4	4	4
899	2	1	1	1	3	3	3	3	3	3	3	4	3	4	4	4	3.8	4	4	4	4	4	2	2	3	2.33333	3	1	3	2	3	3	3	4	5	5	4	3.27273	5	4	5	5	5	5	4	4	5	5	4
900	1	1	1	2	5	5	5	5	5	4	4.83333	5	4	4	5	5	4.6	4	3	4	3	3.5	5	5	5	5	4	4	2	4	4	1	4	4	4	4	3	3.45455	5	5	5	5	5	5	5	5	5	5	5
901	2	1	2	1	3	4	3	3	3	4	3.33333	4	4	4	4	4	4	4	4	5	3	4	4	4	5	4.33333	4	4	4	4	4	3	4	3	4	4	4	3.81818	2	2	2	2	2	2	2	2	2	2	2
902	1	1	1	1	5	4	5	4	5	5	4.66667	5	5	5	5	5	5	5	5	5	5	5	3	3	3	3	3	3	3	3	3	3	3	3	3	3	1	2.81818	3	3	3	4	4	3	4	3	3	3	4
903	1	1	1	2	2	4	5	5	5	5	4.33333	4	4	4	5	5	4.4	5	5	5	5	5	4	5	5	4.66667	4	5	3	3	3	3	3	4	4	5	4	3.72727	3	3	3	3	3	3	3	3	3	3	3
904	1	1	1	1	4	3	1	3	4	4	3.16667	4	5	3	5	2	3.8	4	4	5	5	4.5	2	4	5	3.66667	4	5	3	5	3	4	3	3	5	4	5	4	5	3	5	4	3	2	3	4	3	4	5
905	1	1	1	2	5	5	5	5	5	5	5	3	4	4	4	4	3.8	5	5	5	5	5	5	5	5	5	4	4	5	5	5	4	4	5	5	5	5	4.63636	2	2	2	3	2	3	2	2	2	3	3
906	1	2	1	1	5	4	5	4	5	4	4.5	5	4	4	5	4	4.4	5	4	3	5	4.25	5	3	5	4.33333	5	5	5	4	5	4	5	4	5	4	4	4.54545	3	2	4	4	4	5	3	4	3	3	4
907	1	2	1	1	3	3	4	4	4	4	3.66667	5	5	5	3	5	4.6	2	5	5	5	4.25	5	4	5	4.66667	5	5	5	5	5	2	5	5	5	5	5	4.72727	5	5	5	5	5	5	5	5	5	5	5
908	1	1	1	2	3	2	2	3	2	2	2.33333	5	2	3	2	3	3	2	4	3	3	3	4	3	4	3.66667	2	4	2	4	2	3	2	3	5	4	4	3.18182	5	5	5	5	5	5	5	5	5	4	5
909	1	3	1	2	2	2	2	2	2	2	2	5	4	5	3	4	4.2	3	3	2	3	2.75	5	5	5	5	3	2	2	2	3	2	2	1	3	2	2	2.18182	2	1	1	3	2	2	2	2	1	2	1
910	1	3	1	1	5	5	5	5	5	5	5	5	5	5	3	5	4.6	4	4	5	5	4.5	5	5	4	4.66667	3	2	2	2	3	1	2	1	3	2	2	2.09091	2	1	1	3	2	2	2	2	1	2	1
911	1	1	1	1	4	4	3	4	2	3	3.33333	4	4	4	4	4	4	4	4	4	4	4	4	4	2	3.33333	2	4	4	3	2	4	3	2	2	4	5	3.18182	1	2	2	1	1	1	1	1	1	1	1
912	2	1	2	2	5	5	4	5	5	5	4.83333	5	5	5	5	4	4.8	5	5	5	5	5	3	2	4	3	4	4	4	4	4	4	2	4	4	4	4	3.81818	5	4	5	4	5	5	5	5	4	5	5
913	1	3	1	2	5	5	5	5	4	5	4.83333	5	5	5	4	5	4.8	5	5	5	5	5	4	4	4	4	3	4	4	4	4	3	4	4	4	3	4	3.72727	5	5	5	5	5	5	5	5	5	5	5
914	2	2	2	2	4	3	3	4	5	4	3.83333	4	4	3	4	3	3.6	4	4	4	4	4	4	5	4	4.33333	3	3	3	3	3	3	3	3	3	3	3	3	4	2	4	4	2	3	2	4	3	2	4
915	2	3	1	2	5	1	3	5	5	3	3.66667	3	3	3	3	5	3.4	3	3	3	3	3	3	2	3	2.66667	4	4	4	4	4	4	4	4	4	4	4	4	4	4	5	5	5	5	5	5	4	5	5
916	1	3	2	1	4	4	4	4	4	4	4	5	4	4	5	4	4.4	4	4	4	4	4	5	3	5	4.33333	4	4	4	4	3	3	4	4	4	3	4	3.72727	3	4	4	4	4	4	4	4	4	4	4
917	2	3	2	1	3	3	3	3	3	3	3	5	5	5	5	5	5	4	3	3	3	3.25	5	5	5	5	4	3	4	3	4	4	4	4	4	4	4	3.81818	2	3	2	2	3	3	3	3	3	3	3
918	1	1	2	1	4	4	2	4	3	5	3.66667	3	4	5	2	3	3.4	5	3	5	2	3.75	5	2	3	3.33333	3	2	4	5	2	2	5	1	2	2	3	2.81818	2	2	2	2	2	1	1	1	2	3	3
919	1	3	1	1	4	4	4	4	4	4	4	4	4	4	4	4	4	4	4	5	4	4.25	4	3	4	3.66667	4	2	4	3	3	2	3	3	4	3	4	3.18182	5	3	4	3	2	3	5	3	4	3	4
920	1	3	2	1	4	4	3	4	4	4	3.83333	3	3	3	3	3	3	3	5	4	3	3.75	4	3	4	3.66667	2	1	1	3	1	3	3	3	3	1	1	2	4	3	3	2	1	3	2	3	4	3	4
921	2	3	1	2	5	5	5	5	5	4	4.83333	4	3	5	4	3	3.8	3	3	3	4	3.25	3	3	3	3	3	4	2	3	3	1	3	4	5	2	3	3	3	3	3	2	3	2	3	3	3	2	3
922	2	2	1	2	5	5	5	5	5	3	4.66667	4	5	4	5	4	4.4	5	5	5	5	5	5	5	5	5	4	4	3	4	5	3	4	4	1	4	3	3.54545	5	5	4	4	5	4	4	5	4	5	4
923	1	2	1	1	4	4	4	4	4	4	4	4	4	4	4	4	4	5	5	4	5	4.75	3	4	4	3.66667	3	5	1	5	5	4	3	2	5	1	2	3.27273	4	3	4	4	4	4	4	4	4	4	4
924	2	3	2	1	4	4	4	4	3	4	3.83333	5	5	4	5	5	4.8	5	4	5	4	4.5	5	5	5	5	4	4	4	4	4	4	4	4	4	4	4	4	3	4	4	4	4	4	4	4	4	3	4
925	1	1	1	1	5	5	5	5	5	5	5	4	5	5	5	5	4.8	4	4	5	5	4.5	5	5	5	5	4	3	3	3	3	2	3	3	3	3	3	3	3	3	3	3	3	3	3	3	3	3	3
926	1	2	2	2	5	5	5	5	5	5	5	4	4	4	4	4	4	5	5	4	3	4.25	5	3	5	4.33333	4	4	4	4	4	3	3	3	3	3	3	3.45455	2	3	3	2	3	3	2	2	3	3	2
927	2	3	2	1	4	4	5	5	4	4	4.33333	5	5	5	5	5	5	4	5	5	5	4.75	3	4	4	3.66667	4	4	3	4	3	1	3	3	2	4	3	3.09091	4	3	3	2	3	3	4	3	3	4	1
928	1	1	1	1	4	3	4	3	4	4	3.66667	4	4	4	5	5	4.4	5	5	4	3	4.25	4	4	3	3.66667	4	3	4	5	4	4	3	4	5	4	3	3.90909	3	3	3	3	3	3	3	3	3	3	3
929	1	3	2	1	3	3	5	2	5	2	3.33333	4	3	2	5	1	3	3	4	4	4	3.75	4	4	4	4	4	4	4	4	4	4	4	4	4	4	4	4	4	4	4	5	4	4	4	4	4	4	4
930	1	3	1	2	4	1	4	3	1	4	2.83333	2	3	1	1	4	2.2	4	4	4	4	4	3	3	3	3	3	1	3	1	4	3	1	3	1	2	3	2.27273	3	3	3	3	3	3	3	3	3	3	3
931	2	2	1	1	2	2	3	3	3	3	2.66667	4	2	2	2	3	2.6	5	2	2	2	2.75	4	4	5	4.33333	2	3	3	3	3	3	3	3	3	3	3	2.90909	2	3	3	2	3	3	2	2	3	3	2
932	1	1	1	1	4	4	4	4	4	4	4	5	4	5	5	5	4.8	5	5	5	5	5	3	3	4	3.33333	3	2	4	5	5	2	4	3	4	4	4	3.63636	3	3	2	3	2	3	3	3	3	2	3
933	2	1	1	1	4	4	3	1	4	3	3.16667	2	3	3	4	3	3	4	3	2	4	3.25	3	4	4	3.66667	2	2	2	2	2	1	1	2	2	2	2	1.81818	3	4	3	2	1	2	2	1	1	1	1
934	1	1	1	1	3	3	4	4	4	3	3.5	4	3	4	3	4	3.6	4	4	4	4	4	5	5	4	4.66667	4	4	4	3	4	4	4	4	4	4	4	3.90909	4	4	2	4	4	3	3	3	4	3	3
935	1	2	1	1	4	4	4	4	4	4	4	5	5	5	4	3	4.4	4	5	4	4	4.25	3	4	3	3.33333	2	3	3	3	3	3	3	3	3	2	3	2.81818	3	3	3	3	3	2	3	3	3	3	3
936	2	2	1	1	2	3	3	2	2	1	2.16667	3	3	2	2	3	2.6	4	3	3	3	3.25	3	5	4	4	1	2	2	2	1	2	2	1	1	2	2	1.63636	2	4	1	4	4	4	3	4	2	1	1
937	1	2	2	1	3	4	3	4	4	4	3.66667	5	5	4	4	4	4.4	4	4	4	4	4	4	4	4	4	3	1	3	3	3	3	3	3	3	3	3	2.81818	4	4	4	4	4	3	4	4	3	4	4
938	1	1	1	2	3	2	2	4	4	2	2.83333	3	5	4	4	5	4.2	4	4	4	4	4	4	4	3	3.66667	4	3	1	3	2	3	2	3	3	2	2	2.54545	2	3	3	3	3	3	3	3	3	3	3
939	1	3	1	1	3	3	3	2	3	3	2.83333	4	4	4	4	4	4	5	5	5	5	5	5	5	3	4.33333	4	4	4	4	4	4	4	4	4	4	4	4	2	3	4	3	4	3	4	3	3	4	3
940	2	3	1	1	4	4	3	4	4	4	3.83333	4	4	5	4	4	4.2	1	4	4	5	3.5	4	4	3	3.66667	2	2	4	2	3	1	1	4	2	4	1	2.36364	2	1	1	3	1	2	1	1	3	1	2
941	1	1	1	1	5	4	4	4	4	5	4.33333	3	4	3	3	3	3.2	4	4	4	4	4	4	4	4	4	2	3	3	1	2	1	2	1	1	1	2	1.72727	2	2	2	2	2	1	1	1	2	3	3
942	1	3	1	2	3	3	3	3	3	3	3	4	3	4	4	3	3.6	5	5	4	4	4.5	4	1	4	3	1	1	1	2	1	2	2	2	2	1	1	1.45455	3	3	3	3	2	4	3	3	4	3	1
943	1	1	1	1	5	5	5	5	5	3	4.66667	5	5	5	5	5	5	5	5	5	5	5	5	5	5	5	5	5	5	5	5	5	5	4	5	5	4	4.81818	3	5	4	5	5	5	4	4	5	4	4
944	1	2	1	1	5	4	5	4	4	4	4.33333	5	4	5	4	5	4.6	5	5	5	5	5	4	5	5	4.66667	3	4	3	4	4	2	2	1	1	4	3	2.81818	4	4	4	4	4	4	4	4	4	4	4
945	2	3	1	1	5	5	5	5	5	4	4.83333	5	4	4	4	3	4	5	3	4	3	3.75	4	5	3	4	3	3	3	2	1	1	3	1	1	1	3	2	1	2	2	1	2	1	1	2	2	2	2
946	2	1	1	1	5	4	4	5	5	5	4.66667	4	4	3	3	4	3.6	5	1	3	2	2.75	3	3	4	3.33333	3	3	4	3	3	3	4	3	3	4	4	3.36364	4	4	3	3	3	3	4	3	3	4	4
947	1	1	1	2	5	4	4	4	4	4	4.16667	3	4	4	4	3	3.6	5	3	4	2	3.5	4	3	4	3.66667	5	5	4	3	2	2	4	4	3	5	2	3.54545	1	1	1	2	1	1	1	1	1	1	1
948	2	2	1	2	2	2	2	2	2	2	2	2	2	2	5	3	2.8	2	2	2	2	2	1	2	3	2	4	2	4	4	4	4	4	4	4	4	4	3.81818	2	1	4	4	2	3	3	4	3	1	3
949	2	1	2	1	5	5	5	5	5	5	5	4	4	4	5	5	4.4	1	5	2	3	2.75	5	3	5	4.33333	5	5	4	4	5	3	5	4	5	5	5	4.54545	4	4	4	5	4	4	4	4	4	4	4
950	2	1	2	1	3	4	4	4	3	3	3.5	4	5	5	2	3	3.8	4	3	4	4	3.75	5	3	3	3.66667	5	4	2	4	4	3	4	4	4	4	1	3.54545	4	4	4	4	4	4	4	4	4	4	4
951	2	1	1	2	5	5	5	5	5	5	5	5	4	5	5	5	4.8	4	5	4	4	4.25	5	5	5	5	3	3	3	3	2	3	3	3	2	3	3	2.81818	4	3	1	3	3	1	4	3	4	1	5
952	1	3	1	1	4	4	4	3	3	4	3.66667	4	4	4	4	4	4	4	4	5	5	4.5	5	3	5	4.33333	3	3	3	3	3	3	3	3	3	3	3	3	3	3	3	3	3	3	3	3	2	4	3
953	2	3	2	2	5	5	5	5	5	5	5	5	5	5	5	5	5	5	5	5	5	5	5	5	5	5	4	5	5	5	4	4	5	5	5	5	3	4.54545	4	4	4	3	4	3	3	3	4	4	4
954	1	2	1	1	2	2	2	2	3	4	2.5	1	4	2	3	4	2.8	3	2	4	2	2.75	3	3	3	3	1	1	1	1	1	1	1	1	1	1	1	1	1	3	2	3	2	3	2	3	2	3	2
955	2	1	1	1	5	4	4	4	4	4	4.16667	4	4	4	4	4	4	5	3	5	5	4.5	4	5	5	4.66667	4	4	5	3	4	4	3	5	4	5	3	4	5	5	4	5	5	5	5	5	5	4	5
956	2	1	1	1	5	4	5	5	5	5	4.83333	4	5	4	5	4	4.4	4	4	4	5	4.25	5	4	3	4	3	3	2	3	2	3	3	3	2	3	2	2.63636	4	3	4	3	4	4	3	3	4	4	3
957	2	1	2	2	5	5	5	5	5	5	5	3	2	1	4	1	2.2	5	3	5	3	4	2	2	3	2.33333	3	2	1	2	1	2	1	2	2	1	1	1.63636	3	1	1	1	1	2	3	1	3	3	3
958	2	3	1	2	3	2	3	3	2	3	2.66667	2	5	1	4	5	3.4	5	4	5	4	4.5	5	4	5	4.66667	4	2	3	2	2	1	3	3	2	3	2	2.45455	3	2	3	4	3	2	3	3	2	2	3
959	2	3	1	1	5	5	5	5	5	5	5	5	5	5	5	5	5	5	5	4	5	4.75	5	5	4	4.66667	3	3	1	4	4	3	4	4	4	2	3	3.18182	4	4	2	4	4	4	4	4	4	4	4
960	1	1	2	2	4	3	3	3	3	4	3.33333	4	4	4	4	4	4	4	3	5	5	4.25	4	5	4	4.33333	4	4	4	3	4	4	4	4	3	4	4	3.81818	1	3	3	3	3	3	1	1	2	1	1
961	1	2	1	1	5	5	5	5	5	5	5	4	4	2	2	4	3.2	1	1	1	1	1	3	3	3	3	4	2	3	3	3	2	2	1	2	3	2	2.45455	3	3	2	3	3	3	2	3	3	3	3
962	2	1	2	1	5	5	5	5	5	5	5	5	5	5	5	5	5	5	5	5	5	5	5	5	3	4.33333	4	4	3	4	4	4	4	4	3	3	4	3.72727	4	2	1	3	3	1	3	2	5	3	4
963	1	3	1	1	3	2	2	2	2	2	2.16667	4	4	4	4	4	4	3	3	1	1	2	3	2	3	2.66667	3	3	3	3	3	2	3	3	3	3	2	2.81818	1	2	2	2	2	2	2	2	2	2	2
964	1	1	1	1	5	4	4	5	5	4	4.5	3	3	4	4	3	3.4	3	3	4	5	3.75	4	5	5	4.66667	4	5	4	5	5	4	5	4	5	4	5	4.54545	5	4	4	5	4	5	4	4	5	4	5
965	1	1	2	2	5	5	5	5	5	5	5	1	5	3	4	5	3.6	4	2	3	2	2.75	4	4	5	4.33333	4	4	4	3	3	2	4	4	4	3	4	3.54545	3	2	2	3	3	3	3	2	3	2	3
966	1	1	1	1	5	5	5	4	4	5	4.66667	3	4	3	4	4	3.6	5	3	4	3	3.75	3	3	3	3	1	1	1	1	2	1	1	3	1	1	1	1.27273	1	2	2	1	2	1	2	2	1	2	1
967	2	2	2	2	4	3	4	4	4	4	3.83333	5	5	5	5	5	5	3	2	5	3	3.25	4	5	5	4.66667	4	3	4	1	5	4	4	3	2	5	4	3.54545	1	1	1	1	1	1	1	1	2	1	1
968	1	3	2	1	3	4	5	4	4	4	4	5	5	5	5	5	5	4	4	4	4	4	4	5	4	4.33333	5	5	4	2	4	2	2	4	1	4	3	3.27273	4	3	3	3	4	3	4	3	4	4	3
969	1	3	2	1	2	4	3	2	4	4	3.16667	4	4	4	4	3	3.8	3	4	2	5	3.5	5	4	5	4.66667	4	3	3	1	3	4	1	5	3	1	2	2.72727	5	4	5	4	4	5	5	4	5	5	4
970	2	2	1	1	4	3	3	4	4	4	3.66667	4	4	4	4	4	4	4	4	4	4	4	5	4	2	3.66667	4	2	3	3	3	2	3	3	3	3	3	2.90909	3	3	3	3	3	3	3	3	2	4	3
971	2	1	1	1	5	5	5	5	5	5	5	5	4	5	5	5	4.8	4	5	4	4	4.25	3	5	3	3.66667	2	4	3	4	2	3	4	3	4	3	3	3.18182	1	1	1	3	2	2	1	1	3	1	3
972	1	2	2	1	4	3	4	2	4	3	3.33333	5	5	5	5	5	5	3	2	1	3	2.25	5	5	4	4.66667	5	5	5	5	5	3	5	4	4	5	4	4.54545	3	2	3	4	3	3	2	3	3	3	3
973	1	2	1	1	5	5	5	5	5	5	5	5	5	5	5	5	5	5	5	5	5	5	5	4	5	4.66667	4	3	3	3	3	2	3	3	3	3	3	3	4	3	4	4	4	4	2	1	4	4	4
974	1	3	2	1	5	5	5	5	5	5	5	5	2	3	2	4	3.2	3	4	5	5	4.25	4	4	5	4.33333	5	2	4	4	3	2	3	5	4	3	3	3.45455	1	1	1	1	1	1	2	3	1	1	4
975	1	1	1	1	3	2	3	3	2	1	2.33333	3	2	3	3	3	2.8	3	4	4	2	3.25	2	4	3	3	3	2	3	2	3	1	1	2	3	2	3	2.27273	3	3	3	4	2	3	2	2	3	3	3
976	1	1	2	2	4	4	4	4	4	4	4	1	3	1	3	2	2	2	3	5	2	3	3	4	2	3	2	3	3	1	3	1	1	1	1	2	1	1.72727	1	2	2	2	2	2	2	2	2	2	2
977	2	2	1	1	5	4	4	4	4	3	4	5	5	4	4	4	4.4	2	4	4	4	3.5	4	4	3	3.66667	4	3	3	3	3	3	3	3	3	3	3	3.09091	3	4	4	4	4	4	4	4	4	4	4
978	1	3	2	2	4	4	3	5	5	1	3.66667	4	4	4	5	5	4.4	5	4	4	3	4	4	4	2	3.33333	4	4	4	4	4	4	4	4	4	4	4	4	5	4	4	2	4	4	3	4	4	3	1
979	1	1	1	1	5	5	4	5	5	5	4.83333	4	5	5	4	5	4.6	2	3	3	4	3	4	4	3	3.66667	5	4	4	4	4	3	4	4	4	4	1	3.72727	3	3	3	3	3	3	3	3	3	3	3
980	1	2	1	1	3	3	5	2	5	3	3.5	4	5	5	5	5	4.8	4	3	1	4	3	4	3	4	3.66667	3	3	2	3	3	2	1	1	2	3	2	2.27273	4	4	4	5	4	4	4	4	4	4	4
981	2	3	1	2	4	4	5	4	4	5	4.33333	2	5	5	4	4	4	4	4	4	4	4	4	4	4	4	5	5	5	5	5	2	5	5	5	5	5	4.72727	3	2	2	3	3	2	3	1	3	1	3
982	1	3	1	2	4	4	3	4	4	3	3.66667	5	5	4	4	5	4.6	5	5	4	5	4.75	4	4	3	3.66667	3	3	3	3	3	3	3	3	3	3	3	3	4	4	4	4	4	4	4	4	3	4	3
983	1	1	2	1	5	5	5	5	5	5	5	5	5	5	5	5	5	5	5	5	5	5	5	5	5	5	5	5	3	5	5	4	4	5	5	4	5	4.54545	3	3	4	4	3	4	4	4	4	3	4
984	2	1	1	1	3	3	4	4	4	2	3.33333	3	2	3	4	1	2.6	3	2	1	3	2.25	3	2	3	2.66667	4	2	3	2	3	2	3	2	2	3	3	2.63636	4	4	3	4	4	4	4	4	4	4	4
985	1	1	1	2	5	4	5	5	4	3	4.33333	5	4	5	3	4	4.2	5	4	5	4	4.5	4	4	5	4.33333	4	3	4	4	3	4	4	3	4	4	4	3.72727	3	4	4	4	4	4	4	4	4	4	4
986	2	3	1	2	2	2	2	3	3	2	2.33333	3	4	3	3	3	3.2	5	3	4	4	4	1	3	4	2.66667	3	3	3	3	3	3	3	3	3	3	3	3	2	2	3	2	2	2	2	2	2	2	4
987	1	1	2	1	1	1	1	1	1	4	1.5	5	3	5	5	5	4.6	5	4	5	4	4.5	3	3	4	3.33333	2	5	5	5	5	4	5	5	5	5	5	4.63636	4	4	4	4	4	4	4	4	4	4	4
988	1	2	1	2	4	3	4	1	4	3	3.16667	3	3	3	3	3	3	3	4	5	4	4	3	3	3	3	2	2	1	2	3	4	1	2	4	3	1	2.27273	2	4	4	3	2	4	3	2	3	1	1
989	2	2	1	1	4	4	4	4	4	4	4	4	4	4	4	4	4	5	5	5	5	5	4	4	4	4	2	2	2	2	2	2	2	2	2	1	2	1.90909	2	3	3	4	3	3	3	3	3	3	3
990	1	3	2	1	4	4	4	3	4	4	3.83333	5	5	5	5	5	5	3	3	3	4	3.25	5	3	5	4.33333	3	3	2	3	3	2	2	3	3	3	3	2.72727	4	4	3	5	3	3	4	5	5	1	1
991	1	2	2	1	5	5	5	4	5	5	4.83333	3	3	3	3	3	3	4	4	4	4	4	4	4	5	4.33333	3	3	3	2	3	3	3	3	3	3	3	2.90909	3	4	4	4	3	3	4	3	3	3	3
992	2	1	2	1	4	5	5	4	5	5	4.66667	2	5	5	5	4	4.2	4	4	4	4	4	5	5	4	4.66667	2	5	5	5	5	5	5	5	5	5	2	4.45455	4	4	4	4	4	4	4	4	4	4	4
993	1	2	1	1	3	3	3	3	3	3	3	5	4	5	5	4	4.6	4	5	3	5	4.25	3	4	4	3.66667	4	4	3	4	3	4	4	3	3	4	3	3.54545	3	3	3	3	3	3	3	3	3	3	3
994	1	3	1	1	3	3	3	3	3	3	3	5	5	5	5	5	5	2	4	5	5	4	3	4	3	3.33333	4	4	4	3	4	3	4	4	4	4	4	3.81818	4	3	4	4	4	4	4	4	4	4	4
995	1	2	1	2	4	4	3	4	4	3	3.66667	3	3	3	4	4	3.4	2	3	3	4	3	3	3	2	2.66667	4	2	4	3	4	3	4	4	4	4	3	3.54545	5	5	5	5	5	4	4	4	4	4	5
996	1	1	2	2	5	5	5	5	5	5	5	4	4	4	4	4	4	5	5	5	5	5	5	5	5	5	3	4	4	1	4	3	2	4	1	3	4	3	2	4	3	4	4	1	3	5	2	4	4
997	1	3	2	1	5	2	5	5	5	5	4.5	5	4	5	5	5	4.8	4	4	4	4	4	5	4	5	4.66667	2	3	2	5	3	3	3	3	4	4	4	3.27273	4	5	5	5	5	5	5	5	5	5	5
998	1	3	1	1	4	5	3	3	5	4	4	5	5	5	5	2	4.4	4	5	5	5	4.75	4	5	4	4.33333	4	5	2	3	4	3	4	4	5	3	3	3.63636	3	4	4	4	4	4	4	4	4	4	4
999	2	2	1	2	5	5	5	4	4	5	4.66667	5	5	5	5	5	5	5	3	5	4	4.25	5	5	5	5	2	4	4	3	1	5	5	2	2	2	4	3.09091	2	2	3	2	2	2	2	3	3	3	2
1000	2	1	2	1	5	5	5	5	5	5	5	5	5	5	4	4	4.6	5	5	5	5	5	3	5	4	4	3	5	1	4	4	3	4	4	1	3	1	3	4	5	5	5	5	5	5	5	5	5	5
1001	1	3	1	1	5	5	5	5	5	2	4.5	5	5	5	5	5	5	5	5	5	4	4.75	3	5	4	4	4	3	3	4	4	3	3	4	3	4	3	3.45455	3	3	1	4	3	3	3	3	3	3	3
1002	2	3	2	1	4	3	3	3	3	3	3.16667	4	4	3	4	3	3.6	2	3	3	3	2.75	5	5	5	5	3	3	3	3	3	2	3	3	3	3	3	2.90909	2	2	2	2	2	2	2	2	2	2	2
1003	2	2	1	2	5	4	3	3	3	4	3.66667	3	4	5	4	5	4.2	5	4	3	3	3.75	4	4	3	3.66667	3	3	3	3	3	3	1	3	3	3	3	2.81818	2	2	2	3	3	3	2	2	3	3	3
1004	1	3	1	2	4	3	4	3	4	3	3.5	3	3	4	4	3	3.4	4	4	2	3	3.25	3	4	3	3.33333	5	4	4	2	5	4	3	5	3	5	5	4.09091	4	4	4	4	4	4	4	4	4	4	4
1005	2	2	2	1	2	3	3	3	3	2	2.66667	3	3	3	3	3	3	3	4	4	3	3.5	1	1	5	2.33333	5	5	5	4	5	4	4	5	5	4	5	4.63636	3	4	3	5	4	5	4	4	3	4	4
1006	1	1	1	1	4	2	4	5	3	4	3.66667	2	3	3	2	5	3	3	2	2	2	2.25	3	3	2	2.66667	4	4	3	4	4	2	3	3	4	4	3	3.45455	2	2	2	2	2	2	2	2	1	2	2
1007	2	1	1	2	2	3	2	3	1	2	2.16667	1	2	2	4	2	2.2	3	1	3	2	2.25	2	2	3	2.33333	3	3	4	4	4	4	4	3	4	4	4	3.72727	3	3	4	4	4	3	4	3	4	4	4
1008	1	1	1	1	3	4	3	2	2	3	2.83333	2	4	4	5	5	4	3	3	3	3	3	2	4	5	3.66667	5	5	4	4	5	3	5	5	5	5	4	4.54545	3	5	5	5	4	4	5	4	4	4	4
1009	2	2	1	1	3	3	4	3	4	3	3.33333	5	4	5	5	5	4.8	5	5	5	5	5	5	5	4	4.66667	5	5	5	5	5	5	5	5	4	5	5	4.90909	5	5	5	5	5	5	5	5	5	5	5
1010	2	2	1	2	5	5	5	5	5	5	5	2	4	5	4	3	3.6	4	3	3	4	3.5	4	4	4	4	3	3	3	3	3	3	3	2	2	3	3	2.81818	3	3	3	3	3	3	2	3	3	3	3
1011	1	2	1	1	5	5	4	5	4	4	4.5	2	3	1	2	2	2	4	1	5	3	3.25	2	3	4	3	4	4	4	4	4	5	4	4	5	5	5	4.36364	3	5	2	3	1	5	4	4	2	3	3
1012	1	2	2	1	4	4	4	4	4	4	4	4	4	4	3	4	3.8	4	4	5	3	4	4	3	5	4	4	2	3	3	3	3	3	3	3	3	3	3	4	3	2	4	4	4	3	4	3	2	4
1013	1	3	1	1	5	5	5	3	5	5	4.66667	5	5	5	5	5	5	3	3	3	3	3	4	3	4	3.66667	3	2	2	3	3	2	3	3	3	3	3	2.72727	4	4	4	4	4	4	3	4	4	4	4
1014	2	3	1	2	4	4	4	4	3	4	3.83333	4	4	4	4	4	4	4	5	5	2	4	4	4	3	3.66667	3	3	3	3	3	1	3	3	3	3	3	2.81818	3	2	2	3	3	2	3	1	3	1	3
1015	2	2	2	1	3	5	3	5	4	3	3.83333	4	4	3	3	3	3.4	5	4	5	4	4.5	1	4	4	3	4	4	4	3	4	3	4	4	4	4	4	3.81818	2	2	2	2	2	2	2	2	2	2	2
1016	2	3	1	1	5	5	5	5	5	5	5	5	5	5	5	5	5	5	5	5	5	5	5	5	5	5	3	4	5	1	3	3	2	2	4	1	2	2.72727	4	4	4	4	4	3	4	4	3	4	4
1017	1	2	1	2	5	5	5	5	5	5	5	5	5	5	3	5	4.6	5	5	4	4	4.5	5	2	2	3	4	4	1	3	5	4	1	4	3	5	4	3.45455	1	3	3	2	3	2	3	3	1	3	1
1018	2	3	1	2	3	5	2	2	3	5	3.33333	2	3	2	3	3	2.6	4	3	2	4	3.25	4	3	4	3.66667	3	3	3	3	3	3	3	3	3	3	3	3	2	2	2	2	2	2	2	2	2	2	2
1019	1	2	2	2	4	5	5	5	4	5	4.66667	5	2	4	5	5	4.2	3	5	5	5	4.5	4	4	4	4	2	5	5	5	5	5	5	5	5	5	5	4.72727	4	4	4	4	4	4	4	4	4	4	4
1020	2	1	2	1	4	2	2	1	2	4	2.5	3	4	5	4	3	3.8	2	2	3	2	2.25	2	4	2	2.66667	3	4	2	3	3	2	4	2	3	2	3	2.81818	3	4	3	4	3	4	3	4	3	4	3
1021	2	2	1	2	3	2	2	3	2	2	2.33333	4	5	5	5	4	4.6	3	2	3	2	2.5	5	5	5	5	4	4	4	4	4	3	4	3	4	4	4	3.81818	4	4	2	4	4	4	4	4	4	4	4
1022	1	2	2	1	5	5	5	5	5	3	4.66667	3	1	4	2	4	2.8	4	4	4	4	4	5	2	2	3	3	3	3	2	1	1	3	1	1	1	3	2	4	3	3	3	2	2	2	2	2	1	3
1023	1	1	1	1	2	2	3	3	3	2	2.5	2	2	3	3	3	2.6	3	3	3	3	3	5	5	5	5	2	2	2	2	1	1	1	2	3	1	2	1.72727	3	2	3	3	3	2	3	3	3	2	3
1024	1	3	1	1	3	2	2	3	2	2	2.33333	4	2	2	2	3	2.6	4	3	2	2	2.75	3	5	5	4.33333	3	1	3	1	2	3	1	1	2	4	3	2.18182	2	2	2	2	2	1	1	1	2	3	3
1025	1	1	1	1	5	5	5	5	5	5	5	5	5	5	5	5	5	5	5	4	5	4.75	5	5	5	5	4	4	4	4	4	3	4	4	4	3	4	3.81818	4	4	4	4	4	4	4	3	4	4	4
[truncated: 35 more columns]
